# Supplementary material for: Incomplete faces are completed using a more average face
Source: Cogn Res Princ Implic. 2022 Aug 19;7:79. doi: 10.1186/s41235-022-00429-y (PMC9388992; doi:10.1186/s41235-022-00429-y)
Supplement: Supplementary file 1 — Additional file 1. The raw response data provided by participants in each of the two experimental conditions. [file 41235_2022_429_MOESM1_ESM.xlsx]

## Sheet: manipulating the lower face
Actor number	Actors sex (1=female, 2=male)	Response percentage	Participant number	Actor atypicality	Actor attractiveness
3	1	40	101	30.2763	38.5357
6	1	-40	101	39.4211	30.3333
9	1	25	101	31.2368	44.7976
14	1	5	101	29.4211	43.4405
15	1	35	101	35.5789	46.0714
16	1	-10	101	24.7895	51.5714
18	1	-30	101	32.5263	46.6071
19	1	-45	101	29.4474	45.0119
20	1	40	101	31.3289	48.0714
21	1	35	101	35.5921	41.0833
34	1	5	101	32.8421	31.0952
35	1	40	101	46.8158	37.7143
51	1	40	101	42.8684	30.6905
53	1	35	101	30.3289	36.369
60	1	35	101	54.9211	29.8214
79	1	25	101	34.9737	39.7024
102	1	5	101	35.8553	33.5595
107	1	20	101	26.9079	40.2738
118	1	30	101	17.5395	57.6429
137	1	25	101	41.8816	35.119
149	1	45	101	46.2105	30.9286
153	1	30	101	30.6974	35.7976
154	1	-35	101	42.4079	33.75
183	1	30	101	48.6711	23.9524
194	1	40	101	54.2237	20.7738
200	1	10	101	29.9342	41.7381
215	1	25	101	45.4737	35.0357
227	1	35	101	36.3289	42.9762
261	1	35	101	43.2105	27.4405
264	1	45	101	30.9342	42.1786
1	2	0	101	41.9079	25.9405
41	2	10	101	40.5	30.4405
42	2	45	101	30.1579	30.2857
47	2	45	101	36.5526	37.9048
58	2	-5	101	38.4868	28.5357
59	2	50	101	27.4868	31.4524
67	2	45	101	35.0395	36.9881
68	2	50	101	33.3289	30.25
74	2	45	101	31.1447	39.8571
76	2	45	101	47.6053	27.9405
99	2	30	101	37.6184	25.9643
100	2	35	101	49.2632	23.1548
117	2	30	101	36.9342	33.1786
120	2	0	101	32.8816	32.2738
129	2	35	101	38.6842	29.3452
130	2	-30	101	28.8947	34.3452
164	2	25	101	35.4737	40.9762
175	2	5	101	42.8026	24.4643
181	2	45	101	49.9868	26.369
211	2	20	101	42.7632	22.8452
218	2	50	101	28.9474	30.3095
229	2	10	101	40.2368	28.0833
245	2	40	101	38	28.2619
247	2	25	101	37.5	25.7857
254	2	15	101	51.0263	21.4643
256	2	35	101	45.2632	19.6667
946	2	45	101	35.8158	33.5476
948	2	-25	101	20.8684	47.9286
983	2	20	101	40.0132	33.2738
987	2	35	101	27.5	34.5833
3	1	-15	103	30.2763	38.5357
6	1	20	103	39.4211	30.3333
9	1	-10	103	31.2368	44.7976
14	1	10	103	29.4211	43.4405
15	1	-5	103	35.5789	46.0714
16	1	15	103	24.7895	51.5714
18	1	-25	103	32.5263	46.6071
19	1	5	103	29.4474	45.0119
20	1	-20	103	31.3289	48.0714
21	1	-15	103	35.5921	41.0833
34	1	40	103	32.8421	31.0952
35	1	20	103	46.8158	37.7143
51	1	45	103	42.8684	30.6905
53	1	20	103	30.3289	36.369
60	1	25	103	54.9211	29.8214
79	1	45	103	34.9737	39.7024
102	1	10	103	35.8553	33.5595
107	1	10	103	26.9079	40.2738
118	1	10	103	17.5395	57.6429
137	1	5	103	41.8816	35.119
149	1	20	103	46.2105	30.9286
153	1	-10	103	30.6974	35.7976
154	1	-30	103	42.4079	33.75
183	1	-15	103	48.6711	23.9524
194	1	30	103	54.2237	20.7738
200	1	10	103	29.9342	41.7381
215	1	25	103	45.4737	35.0357
227	1	45	103	36.3289	42.9762
261	1	20	103	43.2105	27.4405
264	1	30	103	30.9342	42.1786
1	2	30	103	41.9079	25.9405
41	2	10	103	40.5	30.4405
42	2	40	103	30.1579	30.2857
47	2	45	103	36.5526	37.9048
58	2	-5	103	38.4868	28.5357
59	2	40	103	27.4868	31.4524
67	2	5	103	35.0395	36.9881
68	2	40	103	33.3289	30.25
74	2	-5	103	31.1447	39.8571
76	2	50	103	47.6053	27.9405
99	2	45	103	37.6184	25.9643
100	2	25	103	49.2632	23.1548
117	2	50	103	36.9342	33.1786
120	2	-15	103	32.8816	32.2738
129	2	30	103	38.6842	29.3452
130	2	5	103	28.8947	34.3452
164	2	0	103	35.4737	40.9762
175	2	-25	103	42.8026	24.4643
181	2	40	103	49.9868	26.369
211	2	35	103	42.7632	22.8452
218	2	45	103	28.9474	30.3095
229	2	20	103	40.2368	28.0833
245	2	35	103	38	28.2619
247	2	40	103	37.5	25.7857
254	2	25	103	51.0263	21.4643
256	2	45	103	45.2632	19.6667
946	2	35	103	35.8158	33.5476
948	2	20	103	20.8684	47.9286
983	2	45	103	40.0132	33.2738
987	2	30	103	27.5	34.5833
3	1	20	105	30.2763	38.5357
6	1	45	105	39.4211	30.3333
9	1	-15	105	31.2368	44.7976
14	1	-45	105	29.4211	43.4405
15	1	0	105	35.5789	46.0714
16	1	-10	105	24.7895	51.5714
18	1	0	105	32.5263	46.6071
19	1	-30	105	29.4474	45.0119
20	1	15	105	31.3289	48.0714
21	1	20	105	35.5921	41.0833
34	1	20	105	32.8421	31.0952
35	1	35	105	46.8158	37.7143
51	1	50	105	42.8684	30.6905
53	1	20	105	30.3289	36.369
60	1	30	105	54.9211	29.8214
79	1	30	105	34.9737	39.7024
102	1	-25	105	35.8553	33.5595
107	1	45	105	26.9079	40.2738
118	1	50	105	17.5395	57.6429
137	1	0	105	41.8816	35.119
149	1	50	105	46.2105	30.9286
153	1	35	105	30.6974	35.7976
154	1	40	105	42.4079	33.75
183	1	45	105	48.6711	23.9524
194	1	45	105	54.2237	20.7738
200	1	45	105	29.9342	41.7381
215	1	10	105	45.4737	35.0357
227	1	40	105	36.3289	42.9762
261	1	30	105	43.2105	27.4405
264	1	30	105	30.9342	42.1786
1	2	50	105	41.9079	25.9405
41	2	-15	105	40.5	30.4405
42	2	45	105	30.1579	30.2857
47	2	40	105	36.5526	37.9048
58	2	-5	105	38.4868	28.5357
59	2	45	105	27.4868	31.4524
67	2	35	105	35.0395	36.9881
68	2	20	105	33.3289	30.25
74	2	15	105	31.1447	39.8571
76	2	40	105	47.6053	27.9405
99	2	30	105	37.6184	25.9643
100	2	10	105	49.2632	23.1548
117	2	35	105	36.9342	33.1786
120	2	25	105	32.8816	32.2738
129	2	35	105	38.6842	29.3452
130	2	-30	105	28.8947	34.3452
164	2	20	105	35.4737	40.9762
175	2	45	105	42.8026	24.4643
181	2	45	105	49.9868	26.369
211	2	25	105	42.7632	22.8452
218	2	30	105	28.9474	30.3095
229	2	-15	105	40.2368	28.0833
245	2	50	105	38	28.2619
247	2	-20	105	37.5	25.7857
254	2	30	105	51.0263	21.4643
256	2	45	105	45.2632	19.6667
946	2	35	105	35.8158	33.5476
948	2	35	105	20.8684	47.9286
983	2	15	105	40.0132	33.2738
987	2	30	105	27.5	34.5833
3	1	50	107	30.2763	38.5357
6	1	5	107	39.4211	30.3333
9	1	40	107	31.2368	44.7976
14	1	-10	107	29.4211	43.4405
15	1	-5	107	35.5789	46.0714
16	1	20	107	24.7895	51.5714
18	1	-5	107	32.5263	46.6071
19	1	20	107	29.4474	45.0119
20	1	25	107	31.3289	48.0714
21	1	30	107	35.5921	41.0833
34	1	40	107	32.8421	31.0952
35	1	30	107	46.8158	37.7143
51	1	35	107	42.8684	30.6905
53	1	0	107	30.3289	36.369
60	1	50	107	54.9211	29.8214
79	1	25	107	34.9737	39.7024
102	1	20	107	35.8553	33.5595
107	1	20	107	26.9079	40.2738
118	1	50	107	17.5395	57.6429
137	1	30	107	41.8816	35.119
149	1	5	107	46.2105	30.9286
153	1	45	107	30.6974	35.7976
154	1	10	107	42.4079	33.75
183	1	45	107	48.6711	23.9524
194	1	-10	107	54.2237	20.7738
200	1	45	107	29.9342	41.7381
215	1	15	107	45.4737	35.0357
227	1	35	107	36.3289	42.9762
261	1	20	107	43.2105	27.4405
264	1	35	107	30.9342	42.1786
1	2	5	107	41.9079	25.9405
41	2	50	107	40.5	30.4405
42	2	20	107	30.1579	30.2857
47	2	40	107	36.5526	37.9048
58	2	20	107	38.4868	28.5357
59	2	40	107	27.4868	31.4524
67	2	10	107	35.0395	36.9881
68	2	45	107	33.3289	30.25
74	2	30	107	31.1447	39.8571
76	2	45	107	47.6053	27.9405
99	2	0	107	37.6184	25.9643
100	2	35	107	49.2632	23.1548
117	2	0	107	36.9342	33.1786
120	2	45	107	32.8816	32.2738
129	2	40	107	38.6842	29.3452
130	2	20	107	28.8947	34.3452
164	2	25	107	35.4737	40.9762
175	2	20	107	42.8026	24.4643
181	2	30	107	49.9868	26.369
211	2	35	107	42.7632	22.8452
218	2	0	107	28.9474	30.3095
229	2	45	107	40.2368	28.0833
245	2	30	107	38	28.2619
247	2	40	107	37.5	25.7857
254	2	20	107	51.0263	21.4643
256	2	10	107	45.2632	19.6667
946	2	-5	107	35.8158	33.5476
948	2	20	107	20.8684	47.9286
983	2	45	107	40.0132	33.2738
987	2	-5	107	27.5	34.5833
3	1	35	109	30.2763	38.5357
6	1	5	109	39.4211	30.3333
9	1	-10	109	31.2368	44.7976
14	1	-25	109	29.4211	43.4405
15	1	30	109	35.5789	46.0714
16	1	-5	109	24.7895	51.5714
18	1	-50	109	32.5263	46.6071
19	1	-5	109	29.4474	45.0119
20	1	-20	109	31.3289	48.0714
21	1	40	109	35.5921	41.0833
34	1	35	109	32.8421	31.0952
35	1	25	109	46.8158	37.7143
51	1	40	109	42.8684	30.6905
53	1	5	109	30.3289	36.369
60	1	40	109	54.9211	29.8214
79	1	45	109	34.9737	39.7024
102	1	15	109	35.8553	33.5595
107	1	45	109	26.9079	40.2738
118	1	40	109	17.5395	57.6429
137	1	50	109	41.8816	35.119
149	1	40	109	46.2105	30.9286
153	1	45	109	30.6974	35.7976
154	1	-20	109	42.4079	33.75
183	1	35	109	48.6711	23.9524
194	1	-50	109	54.2237	20.7738
200	1	10	109	29.9342	41.7381
215	1	-5	109	45.4737	35.0357
227	1	35	109	36.3289	42.9762
261	1	-25	109	43.2105	27.4405
264	1	40	109	30.9342	42.1786
1	2	-5	109	41.9079	25.9405
41	2	30	109	40.5	30.4405
42	2	35	109	30.1579	30.2857
47	2	20	109	36.5526	37.9048
58	2	-35	109	38.4868	28.5357
59	2	15	109	27.4868	31.4524
67	2	45	109	35.0395	36.9881
68	2	40	109	33.3289	30.25
74	2	25	109	31.1447	39.8571
76	2	45	109	47.6053	27.9405
99	2	15	109	37.6184	25.9643
100	2	35	109	49.2632	23.1548
117	2	25	109	36.9342	33.1786
120	2	-20	109	32.8816	32.2738
129	2	40	109	38.6842	29.3452
130	2	-45	109	28.8947	34.3452
164	2	35	109	35.4737	40.9762
175	2	-10	109	42.8026	24.4643
181	2	15	109	49.9868	26.369
211	2	-10	109	42.7632	22.8452
218	2	50	109	28.9474	30.3095
229	2	40	109	40.2368	28.0833
245	2	40	109	38	28.2619
247	2	20	109	37.5	25.7857
254	2	40	109	51.0263	21.4643
256	2	10	109	45.2632	19.6667
946	2	-25	109	35.8158	33.5476
948	2	-15	109	20.8684	47.9286
983	2	35	109	40.0132	33.2738
987	2	-5	109	27.5	34.5833
3	1	45	111	30.2763	38.5357
6	1	50	111	39.4211	30.3333
9	1	-20	111	31.2368	44.7976
14	1	45	111	29.4211	43.4405
15	1	50	111	35.5789	46.0714
16	1	10	111	24.7895	51.5714
18	1	40	111	32.5263	46.6071
19	1	45	111	29.4474	45.0119
20	1	45	111	31.3289	48.0714
21	1	45	111	35.5921	41.0833
34	1	40	111	32.8421	31.0952
35	1	45	111	46.8158	37.7143
51	1	35	111	42.8684	30.6905
53	1	45	111	30.3289	36.369
60	1	45	111	54.9211	29.8214
79	1	45	111	34.9737	39.7024
102	1	-30	111	35.8553	33.5595
107	1	40	111	26.9079	40.2738
118	1	45	111	17.5395	57.6429
137	1	50	111	41.8816	35.119
149	1	50	111	46.2105	30.9286
153	1	50	111	30.6974	35.7976
154	1	45	111	42.4079	33.75
183	1	45	111	48.6711	23.9524
194	1	-15	111	54.2237	20.7738
200	1	45	111	29.9342	41.7381
215	1	30	111	45.4737	35.0357
227	1	35	111	36.3289	42.9762
261	1	45	111	43.2105	27.4405
264	1	50	111	30.9342	42.1786
1	2	15	111	41.9079	25.9405
41	2	40	111	40.5	30.4405
42	2	45	111	30.1579	30.2857
47	2	50	111	36.5526	37.9048
58	2	30	111	38.4868	28.5357
59	2	45	111	27.4868	31.4524
67	2	50	111	35.0395	36.9881
68	2	50	111	33.3289	30.25
74	2	45	111	31.1447	39.8571
76	2	50	111	47.6053	27.9405
99	2	30	111	37.6184	25.9643
100	2	40	111	49.2632	23.1548
117	2	50	111	36.9342	33.1786
120	2	35	111	32.8816	32.2738
129	2	45	111	38.6842	29.3452
130	2	45	111	28.8947	34.3452
164	2	40	111	35.4737	40.9762
175	2	20	111	42.8026	24.4643
181	2	45	111	49.9868	26.369
211	2	45	111	42.7632	22.8452
218	2	45	111	28.9474	30.3095
229	2	35	111	40.2368	28.0833
245	2	45	111	38	28.2619
247	2	40	111	37.5	25.7857
254	2	50	111	51.0263	21.4643
256	2	50	111	45.2632	19.6667
946	2	40	111	35.8158	33.5476
948	2	40	111	20.8684	47.9286
983	2	45	111	40.0132	33.2738
987	2	45	111	27.5	34.5833
3	1	-30	113	30.2763	38.5357
6	1	-40	113	39.4211	30.3333
9	1	35	113	31.2368	44.7976
14	1	-25	113	29.4211	43.4405
15	1	25	113	35.5789	46.0714
16	1	-15	113	24.7895	51.5714
18	1	-20	113	32.5263	46.6071
19	1	45	113	29.4474	45.0119
20	1	-40	113	31.3289	48.0714
21	1	40	113	35.5921	41.0833
34	1	-30	113	32.8421	31.0952
35	1	-15	113	46.8158	37.7143
51	1	35	113	42.8684	30.6905
53	1	-40	113	30.3289	36.369
60	1	45	113	54.9211	29.8214
79	1	-5	113	34.9737	39.7024
102	1	-45	113	35.8553	33.5595
107	1	-25	113	26.9079	40.2738
118	1	40	113	17.5395	57.6429
137	1	-25	113	41.8816	35.119
149	1	40	113	46.2105	30.9286
153	1	-30	113	30.6974	35.7976
154	1	35	113	42.4079	33.75
183	1	50	113	48.6711	23.9524
194	1	45	113	54.2237	20.7738
200	1	30	113	29.9342	41.7381
215	1	45	113	45.4737	35.0357
227	1	-10	113	36.3289	42.9762
261	1	15	113	43.2105	27.4405
264	1	5	113	30.9342	42.1786
1	2	15	113	41.9079	25.9405
41	2	5	113	40.5	30.4405
42	2	45	113	30.1579	30.2857
47	2	25	113	36.5526	37.9048
58	2	5	113	38.4868	28.5357
59	2	35	113	27.4868	31.4524
67	2	40	113	35.0395	36.9881
68	2	45	113	33.3289	30.25
74	2	-40	113	31.1447	39.8571
76	2	20	113	47.6053	27.9405
99	2	-20	113	37.6184	25.9643
100	2	35	113	49.2632	23.1548
117	2	15	113	36.9342	33.1786
120	2	0	113	32.8816	32.2738
129	2	40	113	38.6842	29.3452
130	2	0	113	28.8947	34.3452
164	2	40	113	35.4737	40.9762
175	2	-5	113	42.8026	24.4643
181	2	25	113	49.9868	26.369
211	2	-25	113	42.7632	22.8452
218	2	35	113	28.9474	30.3095
229	2	-25	113	40.2368	28.0833
245	2	-45	113	38	28.2619
247	2	0	113	37.5	25.7857
254	2	-50	113	51.0263	21.4643
256	2	-40	113	45.2632	19.6667
946	2	30	113	35.8158	33.5476
948	2	45	113	20.8684	47.9286
983	2	45	113	40.0132	33.2738
987	2	35	113	27.5	34.5833
3	1	0	115	30.2763	38.5357
6	1	-10	115	39.4211	30.3333
9	1	20	115	31.2368	44.7976
14	1	-5	115	29.4211	43.4405
15	1	45	115	35.5789	46.0714
16	1	10	115	24.7895	51.5714
18	1	15	115	32.5263	46.6071
19	1	30	115	29.4474	45.0119
20	1	25	115	31.3289	48.0714
21	1	25	115	35.5921	41.0833
34	1	30	115	32.8421	31.0952
35	1	10	115	46.8158	37.7143
51	1	0	115	42.8684	30.6905
53	1	30	115	30.3289	36.369
60	1	0	115	54.9211	29.8214
79	1	45	115	34.9737	39.7024
102	1	45	115	35.8553	33.5595
107	1	15	115	26.9079	40.2738
118	1	35	115	17.5395	57.6429
137	1	15	115	41.8816	35.119
149	1	30	115	46.2105	30.9286
153	1	0	115	30.6974	35.7976
154	1	15	115	42.4079	33.75
183	1	25	115	48.6711	23.9524
194	1	20	115	54.2237	20.7738
200	1	30	115	29.9342	41.7381
215	1	25	115	45.4737	35.0357
227	1	45	115	36.3289	42.9762
261	1	-10	115	43.2105	27.4405
264	1	15	115	30.9342	42.1786
1	2	-20	115	41.9079	25.9405
41	2	-10	115	40.5	30.4405
42	2	45	115	30.1579	30.2857
47	2	20	115	36.5526	37.9048
58	2	0	115	38.4868	28.5357
59	2	30	115	27.4868	31.4524
67	2	25	115	35.0395	36.9881
68	2	35	115	33.3289	30.25
74	2	-10	115	31.1447	39.8571
76	2	40	115	47.6053	27.9405
99	2	-15	115	37.6184	25.9643
100	2	20	115	49.2632	23.1548
117	2	-5	115	36.9342	33.1786
120	2	-5	115	32.8816	32.2738
129	2	5	115	38.6842	29.3452
130	2	15	115	28.8947	34.3452
164	2	-10	115	35.4737	40.9762
175	2	10	115	42.8026	24.4643
181	2	5	115	49.9868	26.369
211	2	40	115	42.7632	22.8452
218	2	15	115	28.9474	30.3095
229	2	15	115	40.2368	28.0833
245	2	45	115	38	28.2619
247	2	25	115	37.5	25.7857
254	2	10	115	51.0263	21.4643
256	2	40	115	45.2632	19.6667
946	2	-5	115	35.8158	33.5476
948	2	-5	115	20.8684	47.9286
983	2	-20	115	40.0132	33.2738
987	2	15	115	27.5	34.5833
3	1	0	117	30.2763	38.5357
6	1	-35	117	39.4211	30.3333
9	1	45	117	31.2368	44.7976
14	1	15	117	29.4211	43.4405
15	1	-15	117	35.5789	46.0714
16	1	45	117	24.7895	51.5714
18	1	10	117	32.5263	46.6071
19	1	40	117	29.4474	45.0119
20	1	-5	117	31.3289	48.0714
21	1	-20	117	35.5921	41.0833
34	1	-35	117	32.8421	31.0952
35	1	-10	117	46.8158	37.7143
51	1	40	117	42.8684	30.6905
53	1	25	117	30.3289	36.369
60	1	25	117	54.9211	29.8214
79	1	40	117	34.9737	39.7024
102	1	15	117	35.8553	33.5595
107	1	-45	117	26.9079	40.2738
118	1	45	117	17.5395	57.6429
137	1	0	117	41.8816	35.119
149	1	35	117	46.2105	30.9286
153	1	50	117	30.6974	35.7976
154	1	10	117	42.4079	33.75
183	1	40	117	48.6711	23.9524
194	1	40	117	54.2237	20.7738
200	1	35	117	29.9342	41.7381
215	1	45	117	45.4737	35.0357
227	1	50	117	36.3289	42.9762
261	1	50	117	43.2105	27.4405
264	1	35	117	30.9342	42.1786
1	2	45	117	41.9079	25.9405
41	2	45	117	40.5	30.4405
42	2	20	117	30.1579	30.2857
47	2	45	117	36.5526	37.9048
58	2	50	117	38.4868	28.5357
59	2	50	117	27.4868	31.4524
67	2	45	117	35.0395	36.9881
68	2	0	117	33.3289	30.25
74	2	50	117	31.1447	39.8571
76	2	35	117	47.6053	27.9405
99	2	45	117	37.6184	25.9643
100	2	0	117	49.2632	23.1548
117	2	40	117	36.9342	33.1786
120	2	30	117	32.8816	32.2738
129	2	20	117	38.6842	29.3452
130	2	35	117	28.8947	34.3452
164	2	5	117	35.4737	40.9762
175	2	45	117	42.8026	24.4643
181	2	45	117	49.9868	26.369
211	2	-5	117	42.7632	22.8452
218	2	45	117	28.9474	30.3095
229	2	-15	117	40.2368	28.0833
245	2	50	117	38	28.2619
247	2	40	117	37.5	25.7857
254	2	35	117	51.0263	21.4643
256	2	5	117	45.2632	19.6667
946	2	20	117	35.8158	33.5476
948	2	15	117	20.8684	47.9286
983	2	45	117	40.0132	33.2738
987	2	35	117	27.5	34.5833
3	1	35	119	30.2763	38.5357
6	1	-15	119	39.4211	30.3333
9	1	10	119	31.2368	44.7976
14	1	-15	119	29.4211	43.4405
15	1	20	119	35.5789	46.0714
16	1	45	119	24.7895	51.5714
18	1	5	119	32.5263	46.6071
19	1	-35	119	29.4474	45.0119
20	1	-5	119	31.3289	48.0714
21	1	0	119	35.5921	41.0833
34	1	30	119	32.8421	31.0952
35	1	30	119	46.8158	37.7143
51	1	15	119	42.8684	30.6905
53	1	30	119	30.3289	36.369
60	1	40	119	54.9211	29.8214
79	1	35	119	34.9737	39.7024
102	1	5	119	35.8553	33.5595
107	1	-5	119	26.9079	40.2738
118	1	10	119	17.5395	57.6429
137	1	45	119	41.8816	35.119
149	1	45	119	46.2105	30.9286
153	1	-10	119	30.6974	35.7976
154	1	-45	119	42.4079	33.75
183	1	50	119	48.6711	23.9524
194	1	40	119	54.2237	20.7738
200	1	25	119	29.9342	41.7381
215	1	20	119	45.4737	35.0357
227	1	45	119	36.3289	42.9762
261	1	40	119	43.2105	27.4405
264	1	30	119	30.9342	42.1786
1	2	45	119	41.9079	25.9405
41	2	50	119	40.5	30.4405
42	2	30	119	30.1579	30.2857
47	2	45	119	36.5526	37.9048
58	2	45	119	38.4868	28.5357
59	2	50	119	27.4868	31.4524
67	2	40	119	35.0395	36.9881
68	2	45	119	33.3289	30.25
74	2	35	119	31.1447	39.8571
76	2	40	119	47.6053	27.9405
99	2	-15	119	37.6184	25.9643
100	2	30	119	49.2632	23.1548
117	2	-5	119	36.9342	33.1786
120	2	10	119	32.8816	32.2738
129	2	-50	119	38.6842	29.3452
130	2	40	119	28.8947	34.3452
164	2	40	119	35.4737	40.9762
175	2	-20	119	42.8026	24.4643
181	2	45	119	49.9868	26.369
211	2	50	119	42.7632	22.8452
218	2	30	119	28.9474	30.3095
229	2	-35	119	40.2368	28.0833
245	2	40	119	38	28.2619
247	2	30	119	37.5	25.7857
254	2	30	119	51.0263	21.4643
256	2	45	119	45.2632	19.6667
946	2	-20	119	35.8158	33.5476
948	2	15	119	20.8684	47.9286
983	2	45	119	40.0132	33.2738
987	2	0	119	27.5	34.5833
3	1	40	121	30.2763	38.5357
6	1	50	121	39.4211	30.3333
9	1	5	121	31.2368	44.7976
14	1	20	121	29.4211	43.4405
15	1	35	121	35.5789	46.0714
16	1	5	121	24.7895	51.5714
18	1	-5	121	32.5263	46.6071
19	1	-25	121	29.4474	45.0119
20	1	45	121	31.3289	48.0714
21	1	-35	121	35.5921	41.0833
34	1	0	121	32.8421	31.0952
35	1	40	121	46.8158	37.7143
51	1	40	121	42.8684	30.6905
53	1	40	121	30.3289	36.369
60	1	-15	121	54.9211	29.8214
79	1	35	121	34.9737	39.7024
102	1	20	121	35.8553	33.5595
107	1	0	121	26.9079	40.2738
118	1	10	121	17.5395	57.6429
137	1	-20	121	41.8816	35.119
149	1	40	121	46.2105	30.9286
153	1	25	121	30.6974	35.7976
154	1	5	121	42.4079	33.75
183	1	35	121	48.6711	23.9524
194	1	35	121	54.2237	20.7738
200	1	20	121	29.9342	41.7381
215	1	-30	121	45.4737	35.0357
227	1	45	121	36.3289	42.9762
261	1	25	121	43.2105	27.4405
264	1	40	121	30.9342	42.1786
1	2	-5	121	41.9079	25.9405
41	2	10	121	40.5	30.4405
42	2	-15	121	30.1579	30.2857
47	2	45	121	36.5526	37.9048
58	2	45	121	38.4868	28.5357
59	2	45	121	27.4868	31.4524
67	2	40	121	35.0395	36.9881
68	2	-20	121	33.3289	30.25
74	2	20	121	31.1447	39.8571
76	2	40	121	47.6053	27.9405
99	2	30	121	37.6184	25.9643
100	2	20	121	49.2632	23.1548
117	2	0	121	36.9342	33.1786
120	2	10	121	32.8816	32.2738
129	2	15	121	38.6842	29.3452
130	2	-40	121	28.8947	34.3452
164	2	20	121	35.4737	40.9762
175	2	-20	121	42.8026	24.4643
181	2	25	121	49.9868	26.369
211	2	45	121	42.7632	22.8452
218	2	40	121	28.9474	30.3095
229	2	20	121	40.2368	28.0833
245	2	30	121	38	28.2619
247	2	40	121	37.5	25.7857
254	2	50	121	51.0263	21.4643
256	2	20	121	45.2632	19.6667
946	2	5	121	35.8158	33.5476
948	2	35	121	20.8684	47.9286
983	2	50	121	40.0132	33.2738
987	2	-20	121	27.5	34.5833
3	1	20	201	30.2763	38.5357
6	1	-30	201	39.4211	30.3333
9	1	15	201	31.2368	44.7976
14	1	10	201	29.4211	43.4405
15	1	-15	201	35.5789	46.0714
16	1	15	201	24.7895	51.5714
18	1	35	201	32.5263	46.6071
19	1	40	201	29.4474	45.0119
20	1	5	201	31.3289	48.0714
21	1	45	201	35.5921	41.0833
34	1	50	201	32.8421	31.0952
35	1	-45	201	46.8158	37.7143
51	1	35	201	42.8684	30.6905
53	1	35	201	30.3289	36.369
60	1	30	201	54.9211	29.8214
79	1	5	201	34.9737	39.7024
102	1	-35	201	35.8553	33.5595
107	1	10	201	26.9079	40.2738
118	1	35	201	17.5395	57.6429
137	1	10	201	41.8816	35.119
149	1	50	201	46.2105	30.9286
153	1	35	201	30.6974	35.7976
154	1	40	201	42.4079	33.75
183	1	45	201	48.6711	23.9524
194	1	45	201	54.2237	20.7738
200	1	40	201	29.9342	41.7381
215	1	50	201	45.4737	35.0357
227	1	30	201	36.3289	42.9762
261	1	45	201	43.2105	27.4405
264	1	45	201	30.9342	42.1786
1	2	50	201	41.9079	25.9405
41	2	15	201	40.5	30.4405
42	2	35	201	30.1579	30.2857
47	2	50	201	36.5526	37.9048
58	2	40	201	38.4868	28.5357
59	2	-25	201	27.4868	31.4524
67	2	45	201	35.0395	36.9881
68	2	35	201	33.3289	30.25
74	2	40	201	31.1447	39.8571
76	2	20	201	47.6053	27.9405
99	2	45	201	37.6184	25.9643
100	2	20	201	49.2632	23.1548
117	2	45	201	36.9342	33.1786
120	2	10	201	32.8816	32.2738
129	2	40	201	38.6842	29.3452
130	2	20	201	28.8947	34.3452
164	2	50	201	35.4737	40.9762
175	2	-5	201	42.8026	24.4643
181	2	45	201	49.9868	26.369
211	2	50	201	42.7632	22.8452
218	2	40	201	28.9474	30.3095
229	2	45	201	40.2368	28.0833
245	2	45	201	38	28.2619
247	2	35	201	37.5	25.7857
254	2	40	201	51.0263	21.4643
256	2	45	201	45.2632	19.6667
946	2	30	201	35.8158	33.5476
948	2	-25	201	20.8684	47.9286
983	2	25	201	40.0132	33.2738
987	2	-5	201	27.5	34.5833
3	1	5	203	30.2763	38.5357
6	1	-5	203	39.4211	30.3333
9	1	35	203	31.2368	44.7976
14	1	-15	203	29.4211	43.4405
15	1	10	203	35.5789	46.0714
16	1	-10	203	24.7895	51.5714
18	1	40	203	32.5263	46.6071
19	1	-20	203	29.4474	45.0119
20	1	-25	203	31.3289	48.0714
21	1	-40	203	35.5921	41.0833
34	1	45	203	32.8421	31.0952
35	1	-5	203	46.8158	37.7143
51	1	40	203	42.8684	30.6905
53	1	-5	203	30.3289	36.369
60	1	20	203	54.9211	29.8214
79	1	30	203	34.9737	39.7024
102	1	15	203	35.8553	33.5595
107	1	5	203	26.9079	40.2738
118	1	35	203	17.5395	57.6429
137	1	10	203	41.8816	35.119
149	1	50	203	46.2105	30.9286
153	1	45	203	30.6974	35.7976
154	1	5	203	42.4079	33.75
183	1	40	203	48.6711	23.9524
194	1	45	203	54.2237	20.7738
200	1	45	203	29.9342	41.7381
215	1	-30	203	45.4737	35.0357
227	1	-10	203	36.3289	42.9762
261	1	25	203	43.2105	27.4405
264	1	15	203	30.9342	42.1786
1	2	50	203	41.9079	25.9405
41	2	45	203	40.5	30.4405
42	2	15	203	30.1579	30.2857
47	2	40	203	36.5526	37.9048
58	2	15	203	38.4868	28.5357
59	2	50	203	27.4868	31.4524
67	2	45	203	35.0395	36.9881
68	2	5	203	33.3289	30.25
74	2	45	203	31.1447	39.8571
76	2	45	203	47.6053	27.9405
99	2	45	203	37.6184	25.9643
100	2	25	203	49.2632	23.1548
117	2	-15	203	36.9342	33.1786
120	2	30	203	32.8816	32.2738
129	2	25	203	38.6842	29.3452
130	2	-20	203	28.8947	34.3452
164	2	30	203	35.4737	40.9762
175	2	15	203	42.8026	24.4643
181	2	-20	203	49.9868	26.369
211	2	25	203	42.7632	22.8452
218	2	50	203	28.9474	30.3095
229	2	0	203	40.2368	28.0833
245	2	20	203	38	28.2619
247	2	15	203	37.5	25.7857
254	2	50	203	51.0263	21.4643
256	2	40	203	45.2632	19.6667
946	2	45	203	35.8158	33.5476
948	2	45	203	20.8684	47.9286
983	2	0	203	40.0132	33.2738
987	2	30	203	27.5	34.5833
3	1	25	205	30.2763	38.5357
6	1	10	205	39.4211	30.3333
9	1	25	205	31.2368	44.7976
14	1	35	205	29.4211	43.4405
15	1	-25	205	35.5789	46.0714
16	1	10	205	24.7895	51.5714
18	1	30	205	32.5263	46.6071
19	1	40	205	29.4474	45.0119
20	1	-45	205	31.3289	48.0714
21	1	-25	205	35.5921	41.0833
34	1	45	205	32.8421	31.0952
35	1	0	205	46.8158	37.7143
51	1	50	205	42.8684	30.6905
53	1	15	205	30.3289	36.369
60	1	45	205	54.9211	29.8214
79	1	20	205	34.9737	39.7024
102	1	-15	205	35.8553	33.5595
107	1	25	205	26.9079	40.2738
118	1	15	205	17.5395	57.6429
137	1	15	205	41.8816	35.119
149	1	20	205	46.2105	30.9286
153	1	-30	205	30.6974	35.7976
154	1	0	205	42.4079	33.75
183	1	25	205	48.6711	23.9524
194	1	40	205	54.2237	20.7738
200	1	50	205	29.9342	41.7381
215	1	-20	205	45.4737	35.0357
227	1	-40	205	36.3289	42.9762
261	1	-5	205	43.2105	27.4405
264	1	45	205	30.9342	42.1786
1	2	15	205	41.9079	25.9405
41	2	45	205	40.5	30.4405
42	2	-15	205	30.1579	30.2857
47	2	45	205	36.5526	37.9048
58	2	5	205	38.4868	28.5357
59	2	40	205	27.4868	31.4524
67	2	5	205	35.0395	36.9881
68	2	-15	205	33.3289	30.25
74	2	-50	205	31.1447	39.8571
76	2	50	205	47.6053	27.9405
99	2	0	205	37.6184	25.9643
100	2	45	205	49.2632	23.1548
117	2	20	205	36.9342	33.1786
120	2	-30	205	32.8816	32.2738
129	2	40	205	38.6842	29.3452
130	2	25	205	28.8947	34.3452
164	2	0	205	35.4737	40.9762
175	2	-20	205	42.8026	24.4643
181	2	25	205	49.9868	26.369
211	2	40	205	42.7632	22.8452
218	2	-20	205	28.9474	30.3095
229	2	25	205	40.2368	28.0833
245	2	10	205	38	28.2619
247	2	50	205	37.5	25.7857
254	2	-45	205	51.0263	21.4643
256	2	25	205	45.2632	19.6667
946	2	-5	205	35.8158	33.5476
948	2	50	205	20.8684	47.9286
983	2	25	205	40.0132	33.2738
987	2	-50	205	27.5	34.5833
3	1	0	207	30.2763	38.5357
6	1	50	207	39.4211	30.3333
9	1	-5	207	31.2368	44.7976
14	1	45	207	29.4211	43.4405
15	1	25	207	35.5789	46.0714
16	1	30	207	24.7895	51.5714
18	1	-15	207	32.5263	46.6071
19	1	35	207	29.4474	45.0119
20	1	35	207	31.3289	48.0714
21	1	-30	207	35.5921	41.0833
34	1	-30	207	32.8421	31.0952
35	1	35	207	46.8158	37.7143
51	1	10	207	42.8684	30.6905
53	1	0	207	30.3289	36.369
60	1	30	207	54.9211	29.8214
79	1	45	207	34.9737	39.7024
102	1	25	207	35.8553	33.5595
107	1	25	207	26.9079	40.2738
118	1	20	207	17.5395	57.6429
137	1	-25	207	41.8816	35.119
149	1	45	207	46.2105	30.9286
153	1	-25	207	30.6974	35.7976
154	1	45	207	42.4079	33.75
183	1	5	207	48.6711	23.9524
194	1	45	207	54.2237	20.7738
200	1	50	207	29.9342	41.7381
215	1	20	207	45.4737	35.0357
227	1	45	207	36.3289	42.9762
261	1	-40	207	43.2105	27.4405
264	1	50	207	30.9342	42.1786
1	2	-30	207	41.9079	25.9405
41	2	-35	207	40.5	30.4405
42	2	-45	207	30.1579	30.2857
47	2	30	207	36.5526	37.9048
58	2	40	207	38.4868	28.5357
59	2	-30	207	27.4868	31.4524
67	2	25	207	35.0395	36.9881
68	2	45	207	33.3289	30.25
74	2	45	207	31.1447	39.8571
76	2	-40	207	47.6053	27.9405
99	2	40	207	37.6184	25.9643
100	2	5	207	49.2632	23.1548
117	2	-45	207	36.9342	33.1786
120	2	-35	207	32.8816	32.2738
129	2	30	207	38.6842	29.3452
130	2	-50	207	28.8947	34.3452
164	2	-15	207	35.4737	40.9762
175	2	45	207	42.8026	24.4643
181	2	50	207	49.9868	26.369
211	2	30	207	42.7632	22.8452
218	2	-45	207	28.9474	30.3095
229	2	-30	207	40.2368	28.0833
245	2	25	207	38	28.2619
247	2	45	207	37.5	25.7857
254	2	45	207	51.0263	21.4643
256	2	40	207	45.2632	19.6667
946	2	50	207	35.8158	33.5476
948	2	45	207	20.8684	47.9286
983	2	15	207	40.0132	33.2738
987	2	50	207	27.5	34.5833
3	1	30	209	30.2763	38.5357
6	1	40	209	39.4211	30.3333
9	1	-5	209	31.2368	44.7976
14	1	-20	209	29.4211	43.4405
15	1	50	209	35.5789	46.0714
16	1	45	209	24.7895	51.5714
18	1	15	209	32.5263	46.6071
19	1	5	209	29.4474	45.0119
20	1	35	209	31.3289	48.0714
21	1	-45	209	35.5921	41.0833
34	1	45	209	32.8421	31.0952
35	1	25	209	46.8158	37.7143
51	1	45	209	42.8684	30.6905
53	1	15	209	30.3289	36.369
60	1	35	209	54.9211	29.8214
79	1	35	209	34.9737	39.7024
102	1	50	209	35.8553	33.5595
107	1	-40	209	26.9079	40.2738
118	1	35	209	17.5395	57.6429
137	1	20	209	41.8816	35.119
149	1	45	209	46.2105	30.9286
153	1	50	209	30.6974	35.7976
154	1	35	209	42.4079	33.75
183	1	45	209	48.6711	23.9524
194	1	30	209	54.2237	20.7738
200	1	40	209	29.9342	41.7381
215	1	-45	209	45.4737	35.0357
227	1	40	209	36.3289	42.9762
261	1	35	209	43.2105	27.4405
264	1	35	209	30.9342	42.1786
1	2	45	209	41.9079	25.9405
41	2	5	209	40.5	30.4405
42	2	50	209	30.1579	30.2857
47	2	15	209	36.5526	37.9048
58	2	30	209	38.4868	28.5357
59	2	30	209	27.4868	31.4524
67	2	45	209	35.0395	36.9881
68	2	45	209	33.3289	30.25
74	2	25	209	31.1447	39.8571
76	2	45	209	47.6053	27.9405
99	2	-45	209	37.6184	25.9643
100	2	15	209	49.2632	23.1548
117	2	45	209	36.9342	33.1786
120	2	40	209	32.8816	32.2738
129	2	50	209	38.6842	29.3452
130	2	20	209	28.8947	34.3452
164	2	25	209	35.4737	40.9762
175	2	-5	209	42.8026	24.4643
181	2	10	209	49.9868	26.369
211	2	40	209	42.7632	22.8452
218	2	50	209	28.9474	30.3095
229	2	5	209	40.2368	28.0833
245	2	45	209	38	28.2619
247	2	45	209	37.5	25.7857
254	2	-20	209	51.0263	21.4643
256	2	45	209	45.2632	19.6667
946	2	50	209	35.8158	33.5476
948	2	45	209	20.8684	47.9286
983	2	50	209	40.0132	33.2738
987	2	-10	209	27.5	34.5833
3	1	15	211	30.2763	38.5357
6	1	15	211	39.4211	30.3333
9	1	30	211	31.2368	44.7976
14	1	5	211	29.4211	43.4405
15	1	5	211	35.5789	46.0714
16	1	-5	211	24.7895	51.5714
18	1	10	211	32.5263	46.6071
19	1	0	211	29.4474	45.0119
20	1	-35	211	31.3289	48.0714
21	1	35	211	35.5921	41.0833
34	1	50	211	32.8421	31.0952
35	1	25	211	46.8158	37.7143
51	1	40	211	42.8684	30.6905
53	1	-35	211	30.3289	36.369
60	1	-5	211	54.9211	29.8214
79	1	25	211	34.9737	39.7024
102	1	-5	211	35.8553	33.5595
107	1	15	211	26.9079	40.2738
118	1	25	211	17.5395	57.6429
137	1	0	211	41.8816	35.119
149	1	30	211	46.2105	30.9286
153	1	15	211	30.6974	35.7976
154	1	40	211	42.4079	33.75
183	1	45	211	48.6711	23.9524
194	1	15	211	54.2237	20.7738
200	1	50	211	29.9342	41.7381
215	1	30	211	45.4737	35.0357
227	1	25	211	36.3289	42.9762
261	1	10	211	43.2105	27.4405
264	1	20	211	30.9342	42.1786
1	2	45	211	41.9079	25.9405
41	2	20	211	40.5	30.4405
42	2	50	211	30.1579	30.2857
47	2	35	211	36.5526	37.9048
58	2	20	211	38.4868	28.5357
59	2	40	211	27.4868	31.4524
67	2	15	211	35.0395	36.9881
68	2	30	211	33.3289	30.25
74	2	50	211	31.1447	39.8571
76	2	50	211	47.6053	27.9405
99	2	40	211	37.6184	25.9643
100	2	10	211	49.2632	23.1548
117	2	25	211	36.9342	33.1786
120	2	-5	211	32.8816	32.2738
129	2	-25	211	38.6842	29.3452
130	2	-20	211	28.8947	34.3452
164	2	0	211	35.4737	40.9762
175	2	20	211	42.8026	24.4643
181	2	45	211	49.9868	26.369
211	2	40	211	42.7632	22.8452
218	2	15	211	28.9474	30.3095
229	2	-25	211	40.2368	28.0833
245	2	45	211	38	28.2619
247	2	25	211	37.5	25.7857
254	2	35	211	51.0263	21.4643
256	2	35	211	45.2632	19.6667
946	2	45	211	35.8158	33.5476
948	2	-30	211	20.8684	47.9286
983	2	5	211	40.0132	33.2738
987	2	40	211	27.5	34.5833
3	1	50	213	30.2763	38.5357
6	1	5	213	39.4211	30.3333
9	1	25	213	31.2368	44.7976
14	1	0	213	29.4211	43.4405
15	1	35	213	35.5789	46.0714
16	1	-5	213	24.7895	51.5714
18	1	40	213	32.5263	46.6071
19	1	-15	213	29.4474	45.0119
20	1	-5	213	31.3289	48.0714
21	1	-25	213	35.5921	41.0833
34	1	10	213	32.8421	31.0952
35	1	40	213	46.8158	37.7143
51	1	40	213	42.8684	30.6905
53	1	-45	213	30.3289	36.369
60	1	25	213	54.9211	29.8214
79	1	45	213	34.9737	39.7024
102	1	-25	213	35.8553	33.5595
107	1	30	213	26.9079	40.2738
118	1	-35	213	17.5395	57.6429
137	1	30	213	41.8816	35.119
149	1	20	213	46.2105	30.9286
153	1	20	213	30.6974	35.7976
154	1	-10	213	42.4079	33.75
183	1	30	213	48.6711	23.9524
194	1	20	213	54.2237	20.7738
200	1	45	213	29.9342	41.7381
215	1	0	213	45.4737	35.0357
227	1	25	213	36.3289	42.9762
261	1	10	213	43.2105	27.4405
264	1	30	213	30.9342	42.1786
1	2	15	213	41.9079	25.9405
41	2	-5	213	40.5	30.4405
42	2	25	213	30.1579	30.2857
47	2	50	213	36.5526	37.9048
58	2	50	213	38.4868	28.5357
59	2	10	213	27.4868	31.4524
67	2	35	213	35.0395	36.9881
68	2	-20	213	33.3289	30.25
74	2	30	213	31.1447	39.8571
76	2	40	213	47.6053	27.9405
99	2	30	213	37.6184	25.9643
100	2	0	213	49.2632	23.1548
117	2	-15	213	36.9342	33.1786
120	2	10	213	32.8816	32.2738
129	2	10	213	38.6842	29.3452
130	2	35	213	28.8947	34.3452
164	2	15	213	35.4737	40.9762
175	2	0	213	42.8026	24.4643
181	2	35	213	49.9868	26.369
211	2	20	213	42.7632	22.8452
218	2	-20	213	28.9474	30.3095
229	2	0	213	40.2368	28.0833
245	2	35	213	38	28.2619
247	2	35	213	37.5	25.7857
254	2	10	213	51.0263	21.4643
256	2	30	213	45.2632	19.6667
946	2	-5	213	35.8158	33.5476
948	2	-10	213	20.8684	47.9286
983	2	5	213	40.0132	33.2738
987	2	20	213	27.5	34.5833
3	1	30	215	30.2763	38.5357
6	1	20	215	39.4211	30.3333
9	1	0	215	31.2368	44.7976
14	1	10	215	29.4211	43.4405
15	1	40	215	35.5789	46.0714
16	1	15	215	24.7895	51.5714
18	1	35	215	32.5263	46.6071
19	1	-15	215	29.4474	45.0119
20	1	25	215	31.3289	48.0714
21	1	0	215	35.5921	41.0833
34	1	30	215	32.8421	31.0952
35	1	35	215	46.8158	37.7143
51	1	35	215	42.8684	30.6905
53	1	-15	215	30.3289	36.369
60	1	-25	215	54.9211	29.8214
79	1	30	215	34.9737	39.7024
102	1	45	215	35.8553	33.5595
107	1	15	215	26.9079	40.2738
118	1	50	215	17.5395	57.6429
137	1	35	215	41.8816	35.119
149	1	-35	215	46.2105	30.9286
153	1	-5	215	30.6974	35.7976
154	1	45	215	42.4079	33.75
183	1	-5	215	48.6711	23.9524
194	1	5	215	54.2237	20.7738
200	1	25	215	29.9342	41.7381
215	1	35	215	45.4737	35.0357
227	1	50	215	36.3289	42.9762
261	1	25	215	43.2105	27.4405
264	1	0	215	30.9342	42.1786
1	2	15	215	41.9079	25.9405
41	2	10	215	40.5	30.4405
42	2	5	215	30.1579	30.2857
47	2	40	215	36.5526	37.9048
58	2	40	215	38.4868	28.5357
59	2	-5	215	27.4868	31.4524
67	2	40	215	35.0395	36.9881
68	2	50	215	33.3289	30.25
74	2	35	215	31.1447	39.8571
76	2	50	215	47.6053	27.9405
99	2	40	215	37.6184	25.9643
100	2	5	215	49.2632	23.1548
117	2	15	215	36.9342	33.1786
120	2	40	215	32.8816	32.2738
129	2	10	215	38.6842	29.3452
130	2	40	215	28.8947	34.3452
164	2	35	215	35.4737	40.9762
175	2	0	215	42.8026	24.4643
181	2	5	215	49.9868	26.369
211	2	35	215	42.7632	22.8452
218	2	30	215	28.9474	30.3095
229	2	0	215	40.2368	28.0833
245	2	45	215	38	28.2619
247	2	40	215	37.5	25.7857
254	2	5	215	51.0263	21.4643
256	2	45	215	45.2632	19.6667
946	2	25	215	35.8158	33.5476
948	2	-10	215	20.8684	47.9286
983	2	20	215	40.0132	33.2738
987	2	-20	215	27.5	34.5833
3	1	10	217	30.2763	38.5357
6	1	-15	217	39.4211	30.3333
9	1	10	217	31.2368	44.7976
14	1	-30	217	29.4211	43.4405
15	1	5	217	35.5789	46.0714
16	1	-5	217	24.7895	51.5714
18	1	-15	217	32.5263	46.6071
19	1	20	217	29.4474	45.0119
20	1	25	217	31.3289	48.0714
21	1	-20	217	35.5921	41.0833
34	1	-20	217	32.8421	31.0952
35	1	-45	217	46.8158	37.7143
51	1	25	217	42.8684	30.6905
53	1	40	217	30.3289	36.369
60	1	35	217	54.9211	29.8214
79	1	30	217	34.9737	39.7024
102	1	35	217	35.8553	33.5595
107	1	-45	217	26.9079	40.2738
118	1	20	217	17.5395	57.6429
137	1	45	217	41.8816	35.119
149	1	50	217	46.2105	30.9286
153	1	40	217	30.6974	35.7976
154	1	-10	217	42.4079	33.75
183	1	35	217	48.6711	23.9524
194	1	40	217	54.2237	20.7738
200	1	40	217	29.9342	41.7381
215	1	30	217	45.4737	35.0357
227	1	30	217	36.3289	42.9762
261	1	5	217	43.2105	27.4405
264	1	5	217	30.9342	42.1786
1	2	45	217	41.9079	25.9405
41	2	-50	217	40.5	30.4405
42	2	30	217	30.1579	30.2857
47	2	40	217	36.5526	37.9048
58	2	5	217	38.4868	28.5357
59	2	-20	217	27.4868	31.4524
67	2	40	217	35.0395	36.9881
68	2	-5	217	33.3289	30.25
74	2	40	217	31.1447	39.8571
76	2	25	217	47.6053	27.9405
99	2	25	217	37.6184	25.9643
100	2	35	217	49.2632	23.1548
117	2	0	217	36.9342	33.1786
120	2	-15	217	32.8816	32.2738
129	2	35	217	38.6842	29.3452
130	2	0	217	28.8947	34.3452
164	2	15	217	35.4737	40.9762
175	2	5	217	42.8026	24.4643
181	2	35	217	49.9868	26.369
211	2	35	217	42.7632	22.8452
218	2	0	217	28.9474	30.3095
229	2	30	217	40.2368	28.0833
245	2	15	217	38	28.2619
247	2	25	217	37.5	25.7857
254	2	10	217	51.0263	21.4643
256	2	35	217	45.2632	19.6667
946	2	40	217	35.8158	33.5476
948	2	15	217	20.8684	47.9286
983	2	10	217	40.0132	33.2738
987	2	15	217	27.5	34.5833
3	1	15	219	30.2763	38.5357
6	1	10	219	39.4211	30.3333
9	1	0	219	31.2368	44.7976
14	1	-10	219	29.4211	43.4405
15	1	30	219	35.5789	46.0714
16	1	10	219	24.7895	51.5714
18	1	45	219	32.5263	46.6071
19	1	-10	219	29.4474	45.0119
20	1	10	219	31.3289	48.0714
21	1	0	219	35.5921	41.0833
34	1	35	219	32.8421	31.0952
35	1	45	219	46.8158	37.7143
51	1	20	219	42.8684	30.6905
53	1	15	219	30.3289	36.369
60	1	20	219	54.9211	29.8214
79	1	30	219	34.9737	39.7024
102	1	-5	219	35.8553	33.5595
107	1	35	219	26.9079	40.2738
118	1	0	219	17.5395	57.6429
137	1	-20	219	41.8816	35.119
149	1	20	219	46.2105	30.9286
153	1	35	219	30.6974	35.7976
154	1	-15	219	42.4079	33.75
183	1	10	219	48.6711	23.9524
194	1	-10	219	54.2237	20.7738
200	1	20	219	29.9342	41.7381
215	1	40	219	45.4737	35.0357
227	1	20	219	36.3289	42.9762
261	1	50	219	43.2105	27.4405
264	1	5	219	30.9342	42.1786
1	2	15	219	41.9079	25.9405
41	2	25	219	40.5	30.4405
42	2	0	219	30.1579	30.2857
47	2	25	219	36.5526	37.9048
58	2	10	219	38.4868	28.5357
59	2	40	219	27.4868	31.4524
67	2	10	219	35.0395	36.9881
68	2	5	219	33.3289	30.25
74	2	-35	219	31.1447	39.8571
76	2	15	219	47.6053	27.9405
99	2	35	219	37.6184	25.9643
100	2	5	219	49.2632	23.1548
117	2	35	219	36.9342	33.1786
120	2	-30	219	32.8816	32.2738
129	2	-15	219	38.6842	29.3452
130	2	30	219	28.8947	34.3452
164	2	45	219	35.4737	40.9762
175	2	-10	219	42.8026	24.4643
181	2	40	219	49.9868	26.369
211	2	45	219	42.7632	22.8452
218	2	35	219	28.9474	30.3095
229	2	0	219	40.2368	28.0833
245	2	-5	219	38	28.2619
247	2	25	219	37.5	25.7857
254	2	15	219	51.0263	21.4643
256	2	30	219	45.2632	19.6667
946	2	10	219	35.8158	33.5476
948	2	-30	219	20.8684	47.9286
983	2	30	219	40.0132	33.2738
987	2	-20	219	27.5	34.5833
3	1	-30	221	30.2763	38.5357
6	1	35	221	39.4211	30.3333
9	1	10	221	31.2368	44.7976
14	1	-5	221	29.4211	43.4405
15	1	-30	221	35.5789	46.0714
16	1	25	221	24.7895	51.5714
18	1	5	221	32.5263	46.6071
19	1	30	221	29.4474	45.0119
20	1	-15	221	31.3289	48.0714
21	1	20	221	35.5921	41.0833
34	1	40	221	32.8421	31.0952
35	1	40	221	46.8158	37.7143
51	1	-10	221	42.8684	30.6905
53	1	-50	221	30.3289	36.369
60	1	35	221	54.9211	29.8214
79	1	25	221	34.9737	39.7024
102	1	-30	221	35.8553	33.5595
107	1	10	221	26.9079	40.2738
118	1	30	221	17.5395	57.6429
137	1	45	221	41.8816	35.119
149	1	0	221	46.2105	30.9286
153	1	30	221	30.6974	35.7976
154	1	-15	221	42.4079	33.75
183	1	20	221	48.6711	23.9524
194	1	15	221	54.2237	20.7738
200	1	25	221	29.9342	41.7381
215	1	20	221	45.4737	35.0357
227	1	25	221	36.3289	42.9762
261	1	20	221	43.2105	27.4405
264	1	20	221	30.9342	42.1786
1	2	0	221	41.9079	25.9405
41	2	5	221	40.5	30.4405
42	2	40	221	30.1579	30.2857
47	2	5	221	36.5526	37.9048
58	2	35	221	38.4868	28.5357
59	2	25	221	27.4868	31.4524
67	2	50	221	35.0395	36.9881
68	2	-25	221	33.3289	30.25
74	2	20	221	31.1447	39.8571
76	2	50	221	47.6053	27.9405
99	2	35	221	37.6184	25.9643
100	2	5	221	49.2632	23.1548
117	2	10	221	36.9342	33.1786
120	2	15	221	32.8816	32.2738
129	2	10	221	38.6842	29.3452
130	2	45	221	28.8947	34.3452
164	2	10	221	35.4737	40.9762
175	2	5	221	42.8026	24.4643
181	2	-10	221	49.9868	26.369
211	2	40	221	42.7632	22.8452
218	2	50	221	28.9474	30.3095
229	2	-20	221	40.2368	28.0833
245	2	35	221	38	28.2619
247	2	5	221	37.5	25.7857
254	2	0	221	51.0263	21.4643
256	2	25	221	45.2632	19.6667
946	2	35	221	35.8158	33.5476
948	2	-50	221	20.8684	47.9286
983	2	30	221	40.0132	33.2738
987	2	10	221	27.5	34.5833
3	1	15	223	30.2763	38.5357
6	1	20	223	39.4211	30.3333
9	1	25	223	31.2368	44.7976
14	1	-5	223	29.4211	43.4405
15	1	45	223	35.5789	46.0714
16	1	15	223	24.7895	51.5714
18	1	30	223	32.5263	46.6071
19	1	0	223	29.4474	45.0119
20	1	30	223	31.3289	48.0714
21	1	15	223	35.5921	41.0833
34	1	15	223	32.8421	31.0952
35	1	20	223	46.8158	37.7143
51	1	45	223	42.8684	30.6905
53	1	45	223	30.3289	36.369
60	1	50	223	54.9211	29.8214
79	1	50	223	34.9737	39.7024
102	1	5	223	35.8553	33.5595
107	1	45	223	26.9079	40.2738
118	1	35	223	17.5395	57.6429
137	1	5	223	41.8816	35.119
149	1	25	223	46.2105	30.9286
153	1	15	223	30.6974	35.7976
154	1	-35	223	42.4079	33.75
183	1	30	223	48.6711	23.9524
194	1	10	223	54.2237	20.7738
200	1	45	223	29.9342	41.7381
215	1	-40	223	45.4737	35.0357
227	1	45	223	36.3289	42.9762
261	1	15	223	43.2105	27.4405
264	1	35	223	30.9342	42.1786
1	2	45	223	41.9079	25.9405
41	2	50	223	40.5	30.4405
42	2	50	223	30.1579	30.2857
47	2	35	223	36.5526	37.9048
58	2	30	223	38.4868	28.5357
59	2	50	223	27.4868	31.4524
67	2	5	223	35.0395	36.9881
68	2	-20	223	33.3289	30.25
74	2	50	223	31.1447	39.8571
76	2	40	223	47.6053	27.9405
99	2	-5	223	37.6184	25.9643
100	2	40	223	49.2632	23.1548
117	2	25	223	36.9342	33.1786
120	2	15	223	32.8816	32.2738
129	2	20	223	38.6842	29.3452
130	2	10	223	28.8947	34.3452
164	2	15	223	35.4737	40.9762
175	2	-15	223	42.8026	24.4643
181	2	45	223	49.9868	26.369
211	2	30	223	42.7632	22.8452
218	2	-10	223	28.9474	30.3095
229	2	5	223	40.2368	28.0833
245	2	10	223	38	28.2619
247	2	30	223	37.5	25.7857
254	2	20	223	51.0263	21.4643
256	2	45	223	45.2632	19.6667
946	2	-10	223	35.8158	33.5476
948	2	50	223	20.8684	47.9286
983	2	50	223	40.0132	33.2738
987	2	40	223	27.5	34.5833
3	1	30	225	30.2763	38.5357
6	1	45	225	39.4211	30.3333
9	1	30	225	31.2368	44.7976
14	1	-20	225	29.4211	43.4405
15	1	35	225	35.5789	46.0714
16	1	-5	225	24.7895	51.5714
18	1	40	225	32.5263	46.6071
19	1	30	225	29.4474	45.0119
20	1	-5	225	31.3289	48.0714
21	1	45	225	35.5921	41.0833
34	1	45	225	32.8421	31.0952
35	1	20	225	46.8158	37.7143
51	1	45	225	42.8684	30.6905
53	1	45	225	30.3289	36.369
60	1	0	225	54.9211	29.8214
79	1	50	225	34.9737	39.7024
102	1	40	225	35.8553	33.5595
107	1	35	225	26.9079	40.2738
118	1	45	225	17.5395	57.6429
137	1	20	225	41.8816	35.119
149	1	45	225	46.2105	30.9286
153	1	50	225	30.6974	35.7976
154	1	-20	225	42.4079	33.75
183	1	45	225	48.6711	23.9524
194	1	25	225	54.2237	20.7738
200	1	45	225	29.9342	41.7381
215	1	50	225	45.4737	35.0357
227	1	50	225	36.3289	42.9762
261	1	25	225	43.2105	27.4405
264	1	5	225	30.9342	42.1786
1	2	30	225	41.9079	25.9405
41	2	45	225	40.5	30.4405
42	2	45	225	30.1579	30.2857
47	2	45	225	36.5526	37.9048
58	2	50	225	38.4868	28.5357
59	2	45	225	27.4868	31.4524
67	2	25	225	35.0395	36.9881
68	2	45	225	33.3289	30.25
74	2	45	225	31.1447	39.8571
76	2	50	225	47.6053	27.9405
99	2	25	225	37.6184	25.9643
100	2	35	225	49.2632	23.1548
117	2	50	225	36.9342	33.1786
120	2	-20	225	32.8816	32.2738
129	2	30	225	38.6842	29.3452
130	2	40	225	28.8947	34.3452
164	2	25	225	35.4737	40.9762
175	2	20	225	42.8026	24.4643
181	2	35	225	49.9868	26.369
211	2	50	225	42.7632	22.8452
218	2	45	225	28.9474	30.3095
229	2	45	225	40.2368	28.0833
245	2	40	225	38	28.2619
247	2	50	225	37.5	25.7857
254	2	20	225	51.0263	21.4643
256	2	45	225	45.2632	19.6667
946	2	50	225	35.8158	33.5476
948	2	-30	225	20.8684	47.9286
983	2	45	225	40.0132	33.2738
987	2	5	225	27.5	34.5833
3	1	-20	227	30.2763	38.5357
6	1	-25	227	39.4211	30.3333
9	1	45	227	31.2368	44.7976
14	1	-5	227	29.4211	43.4405
15	1	-20	227	35.5789	46.0714
16	1	-10	227	24.7895	51.5714
18	1	-25	227	32.5263	46.6071
19	1	5	227	29.4474	45.0119
20	1	45	227	31.3289	48.0714
21	1	0	227	35.5921	41.0833
34	1	25	227	32.8421	31.0952
35	1	45	227	46.8158	37.7143
51	1	45	227	42.8684	30.6905
53	1	-40	227	30.3289	36.369
60	1	-45	227	54.9211	29.8214
79	1	40	227	34.9737	39.7024
102	1	-15	227	35.8553	33.5595
107	1	40	227	26.9079	40.2738
118	1	30	227	17.5395	57.6429
137	1	35	227	41.8816	35.119
149	1	50	227	46.2105	30.9286
153	1	40	227	30.6974	35.7976
154	1	-30	227	42.4079	33.75
183	1	35	227	48.6711	23.9524
194	1	35	227	54.2237	20.7738
200	1	50	227	29.9342	41.7381
215	1	5	227	45.4737	35.0357
227	1	-25	227	36.3289	42.9762
261	1	45	227	43.2105	27.4405
264	1	40	227	30.9342	42.1786
1	2	-20	227	41.9079	25.9405
41	2	0	227	40.5	30.4405
42	2	-15	227	30.1579	30.2857
47	2	15	227	36.5526	37.9048
58	2	40	227	38.4868	28.5357
59	2	10	227	27.4868	31.4524
67	2	5	227	35.0395	36.9881
68	2	50	227	33.3289	30.25
74	2	50	227	31.1447	39.8571
76	2	40	227	47.6053	27.9405
99	2	-30	227	37.6184	25.9643
100	2	-45	227	49.2632	23.1548
117	2	-15	227	36.9342	33.1786
120	2	25	227	32.8816	32.2738
129	2	-45	227	38.6842	29.3452
130	2	-20	227	28.8947	34.3452
164	2	15	227	35.4737	40.9762
175	2	25	227	42.8026	24.4643
181	2	45	227	49.9868	26.369
211	2	10	227	42.7632	22.8452
218	2	15	227	28.9474	30.3095
229	2	45	227	40.2368	28.0833
245	2	15	227	38	28.2619
247	2	50	227	37.5	25.7857
254	2	25	227	51.0263	21.4643
256	2	10	227	45.2632	19.6667
946	2	30	227	35.8158	33.5476
948	2	-45	227	20.8684	47.9286
983	2	0	227	40.0132	33.2738
987	2	35	227	27.5	34.5833
3	1	20	229	30.2763	38.5357
6	1	10	229	39.4211	30.3333
9	1	30	229	31.2368	44.7976
14	1	15	229	29.4211	43.4405
15	1	45	229	35.5789	46.0714
16	1	15	229	24.7895	51.5714
18	1	5	229	32.5263	46.6071
19	1	-35	229	29.4474	45.0119
20	1	25	229	31.3289	48.0714
21	1	-10	229	35.5921	41.0833
34	1	40	229	32.8421	31.0952
35	1	45	229	46.8158	37.7143
51	1	40	229	42.8684	30.6905
53	1	25	229	30.3289	36.369
60	1	10	229	54.9211	29.8214
79	1	40	229	34.9737	39.7024
102	1	15	229	35.8553	33.5595
107	1	15	229	26.9079	40.2738
118	1	25	229	17.5395	57.6429
137	1	20	229	41.8816	35.119
149	1	5	229	46.2105	30.9286
153	1	-25	229	30.6974	35.7976
154	1	-15	229	42.4079	33.75
183	1	45	229	48.6711	23.9524
194	1	45	229	54.2237	20.7738
200	1	45	229	29.9342	41.7381
215	1	0	229	45.4737	35.0357
227	1	25	229	36.3289	42.9762
261	1	5	229	43.2105	27.4405
264	1	25	229	30.9342	42.1786
1	2	45	229	41.9079	25.9405
41	2	-10	229	40.5	30.4405
42	2	-30	229	30.1579	30.2857
47	2	50	229	36.5526	37.9048
58	2	50	229	38.4868	28.5357
59	2	5	229	27.4868	31.4524
67	2	50	229	35.0395	36.9881
68	2	20	229	33.3289	30.25
74	2	20	229	31.1447	39.8571
76	2	45	229	47.6053	27.9405
99	2	45	229	37.6184	25.9643
100	2	30	229	49.2632	23.1548
117	2	5	229	36.9342	33.1786
120	2	35	229	32.8816	32.2738
129	2	35	229	38.6842	29.3452
130	2	35	229	28.8947	34.3452
164	2	0	229	35.4737	40.9762
175	2	-40	229	42.8026	24.4643
181	2	25	229	49.9868	26.369
211	2	30	229	42.7632	22.8452
218	2	45	229	28.9474	30.3095
229	2	0	229	40.2368	28.0833
245	2	50	229	38	28.2619
247	2	30	229	37.5	25.7857
254	2	-5	229	51.0263	21.4643
256	2	30	229	45.2632	19.6667
946	2	20	229	35.8158	33.5476
948	2	-5	229	20.8684	47.9286
983	2	45	229	40.0132	33.2738
987	2	40	229	27.5	34.5833
3	1	35	231	30.2763	38.5357
6	1	-25	231	39.4211	30.3333
9	1	-15	231	31.2368	44.7976
14	1	15	231	29.4211	43.4405
15	1	45	231	35.5789	46.0714
16	1	0	231	24.7895	51.5714
18	1	-35	231	32.5263	46.6071
19	1	15	231	29.4474	45.0119
20	1	-20	231	31.3289	48.0714
21	1	45	231	35.5921	41.0833
34	1	45	231	32.8421	31.0952
35	1	30	231	46.8158	37.7143
51	1	-45	231	42.8684	30.6905
53	1	30	231	30.3289	36.369
60	1	25	231	54.9211	29.8214
79	1	35	231	34.9737	39.7024
102	1	15	231	35.8553	33.5595
107	1	-15	231	26.9079	40.2738
118	1	40	231	17.5395	57.6429
137	1	45	231	41.8816	35.119
149	1	-35	231	46.2105	30.9286
153	1	-15	231	30.6974	35.7976
154	1	-50	231	42.4079	33.75
183	1	25	231	48.6711	23.9524
194	1	45	231	54.2237	20.7738
200	1	25	231	29.9342	41.7381
215	1	-20	231	45.4737	35.0357
227	1	45	231	36.3289	42.9762
261	1	25	231	43.2105	27.4405
264	1	15	231	30.9342	42.1786
1	2	-5	231	41.9079	25.9405
41	2	-45	231	40.5	30.4405
42	2	-35	231	30.1579	30.2857
47	2	50	231	36.5526	37.9048
58	2	45	231	38.4868	28.5357
59	2	35	231	27.4868	31.4524
67	2	45	231	35.0395	36.9881
68	2	-40	231	33.3289	30.25
74	2	-10	231	31.1447	39.8571
76	2	5	231	47.6053	27.9405
99	2	-15	231	37.6184	25.9643
100	2	20	231	49.2632	23.1548
117	2	40	231	36.9342	33.1786
120	2	50	231	32.8816	32.2738
129	2	-5	231	38.6842	29.3452
130	2	-35	231	28.8947	34.3452
164	2	-5	231	35.4737	40.9762
175	2	20	231	42.8026	24.4643
181	2	25	231	49.9868	26.369
211	2	20	231	42.7632	22.8452
218	2	15	231	28.9474	30.3095
229	2	30	231	40.2368	28.0833
245	2	45	231	38	28.2619
247	2	10	231	37.5	25.7857
254	2	10	231	51.0263	21.4643
256	2	-10	231	45.2632	19.6667
946	2	10	231	35.8158	33.5476
948	2	-45	231	20.8684	47.9286
983	2	-10	231	40.0132	33.2738
987	2	15	231	27.5	34.5833
3	1	30	233	30.2763	38.5357
6	1	45	233	39.4211	30.3333
9	1	50	233	31.2368	44.7976
14	1	10	233	29.4211	43.4405
15	1	25	233	35.5789	46.0714
16	1	0	233	24.7895	51.5714
18	1	-5	233	32.5263	46.6071
19	1	25	233	29.4474	45.0119
20	1	45	233	31.3289	48.0714
21	1	-15	233	35.5921	41.0833
34	1	50	233	32.8421	31.0952
35	1	45	233	46.8158	37.7143
51	1	50	233	42.8684	30.6905
53	1	45	233	30.3289	36.369
60	1	25	233	54.9211	29.8214
79	1	45	233	34.9737	39.7024
102	1	15	233	35.8553	33.5595
107	1	35	233	26.9079	40.2738
118	1	45	233	17.5395	57.6429
137	1	45	233	41.8816	35.119
149	1	45	233	46.2105	30.9286
153	1	35	233	30.6974	35.7976
154	1	45	233	42.4079	33.75
183	1	45	233	48.6711	23.9524
194	1	50	233	54.2237	20.7738
200	1	50	233	29.9342	41.7381
215	1	10	233	45.4737	35.0357
227	1	-15	233	36.3289	42.9762
261	1	40	233	43.2105	27.4405
264	1	45	233	30.9342	42.1786
1	2	25	233	41.9079	25.9405
41	2	15	233	40.5	30.4405
42	2	50	233	30.1579	30.2857
47	2	50	233	36.5526	37.9048
58	2	30	233	38.4868	28.5357
59	2	45	233	27.4868	31.4524
67	2	20	233	35.0395	36.9881
68	2	45	233	33.3289	30.25
74	2	40	233	31.1447	39.8571
76	2	50	233	47.6053	27.9405
99	2	5	233	37.6184	25.9643
100	2	45	233	49.2632	23.1548
117	2	5	233	36.9342	33.1786
120	2	-15	233	32.8816	32.2738
129	2	30	233	38.6842	29.3452
130	2	35	233	28.8947	34.3452
164	2	20	233	35.4737	40.9762
175	2	-5	233	42.8026	24.4643
181	2	45	233	49.9868	26.369
211	2	20	233	42.7632	22.8452
218	2	45	233	28.9474	30.3095
229	2	15	233	40.2368	28.0833
245	2	50	233	38	28.2619
247	2	40	233	37.5	25.7857
254	2	45	233	51.0263	21.4643
256	2	50	233	45.2632	19.6667
946	2	5	233	35.8158	33.5476
948	2	-20	233	20.8684	47.9286
983	2	45	233	40.0132	33.2738
987	2	-10	233	27.5	34.5833
3	1	-25	235	30.2763	38.5357
6	1	15	235	39.4211	30.3333
9	1	20	235	31.2368	44.7976
14	1	0	235	29.4211	43.4405
15	1	40	235	35.5789	46.0714
16	1	10	235	24.7895	51.5714
18	1	-15	235	32.5263	46.6071
19	1	40	235	29.4474	45.0119
20	1	45	235	31.3289	48.0714
21	1	-40	235	35.5921	41.0833
34	1	45	235	32.8421	31.0952
35	1	5	235	46.8158	37.7143
51	1	45	235	42.8684	30.6905
53	1	25	235	30.3289	36.369
60	1	50	235	54.9211	29.8214
79	1	30	235	34.9737	39.7024
102	1	5	235	35.8553	33.5595
107	1	0	235	26.9079	40.2738
118	1	40	235	17.5395	57.6429
137	1	45	235	41.8816	35.119
149	1	50	235	46.2105	30.9286
153	1	45	235	30.6974	35.7976
154	1	40	235	42.4079	33.75
183	1	50	235	48.6711	23.9524
194	1	-15	235	54.2237	20.7738
200	1	20	235	29.9342	41.7381
215	1	30	235	45.4737	35.0357
227	1	25	235	36.3289	42.9762
261	1	20	235	43.2105	27.4405
264	1	35	235	30.9342	42.1786
1	2	50	235	41.9079	25.9405
41	2	50	235	40.5	30.4405
42	2	50	235	30.1579	30.2857
47	2	45	235	36.5526	37.9048
58	2	45	235	38.4868	28.5357
59	2	40	235	27.4868	31.4524
67	2	50	235	35.0395	36.9881
68	2	50	235	33.3289	30.25
74	2	15	235	31.1447	39.8571
76	2	-45	235	47.6053	27.9405
99	2	30	235	37.6184	25.9643
100	2	-40	235	49.2632	23.1548
117	2	25	235	36.9342	33.1786
120	2	50	235	32.8816	32.2738
129	2	20	235	38.6842	29.3452
130	2	0	235	28.8947	34.3452
164	2	45	235	35.4737	40.9762
175	2	30	235	42.8026	24.4643
181	2	30	235	49.9868	26.369
211	2	50	235	42.7632	22.8452
218	2	50	235	28.9474	30.3095
229	2	5	235	40.2368	28.0833
245	2	20	235	38	28.2619
247	2	45	235	37.5	25.7857
254	2	40	235	51.0263	21.4643
256	2	45	235	45.2632	19.6667
946	2	45	235	35.8158	33.5476
948	2	35	235	20.8684	47.9286
983	2	50	235	40.0132	33.2738
987	2	30	235	27.5	34.5833
3	1	0	239	30.2763	38.5357
6	1	20	239	39.4211	30.3333
9	1	-20	239	31.2368	44.7976
14	1	-25	239	29.4211	43.4405
15	1	40	239	35.5789	46.0714
16	1	5	239	24.7895	51.5714
18	1	10	239	32.5263	46.6071
19	1	-45	239	29.4474	45.0119
20	1	-5	239	31.3289	48.0714
21	1	0	239	35.5921	41.0833
34	1	25	239	32.8421	31.0952
35	1	45	239	46.8158	37.7143
51	1	45	239	42.8684	30.6905
53	1	-10	239	30.3289	36.369
60	1	-25	239	54.9211	29.8214
79	1	25	239	34.9737	39.7024
102	1	-45	239	35.8553	33.5595
107	1	30	239	26.9079	40.2738
118	1	30	239	17.5395	57.6429
137	1	-35	239	41.8816	35.119
149	1	-45	239	46.2105	30.9286
153	1	10	239	30.6974	35.7976
154	1	-40	239	42.4079	33.75
183	1	20	239	48.6711	23.9524
194	1	-20	239	54.2237	20.7738
200	1	35	239	29.9342	41.7381
215	1	40	239	45.4737	35.0357
227	1	40	239	36.3289	42.9762
261	1	45	239	43.2105	27.4405
264	1	35	239	30.9342	42.1786
1	2	20	239	41.9079	25.9405
41	2	5	239	40.5	30.4405
42	2	-10	239	30.1579	30.2857
47	2	40	239	36.5526	37.9048
58	2	15	239	38.4868	28.5357
59	2	20	239	27.4868	31.4524
67	2	25	239	35.0395	36.9881
68	2	45	239	33.3289	30.25
74	2	45	239	31.1447	39.8571
76	2	45	239	47.6053	27.9405
99	2	-5	239	37.6184	25.9643
100	2	15	239	49.2632	23.1548
117	2	50	239	36.9342	33.1786
120	2	-35	239	32.8816	32.2738
129	2	15	239	38.6842	29.3452
130	2	45	239	28.8947	34.3452
164	2	40	239	35.4737	40.9762
175	2	40	239	42.8026	24.4643
181	2	0	239	49.9868	26.369
211	2	10	239	42.7632	22.8452
218	2	40	239	28.9474	30.3095
229	2	45	239	40.2368	28.0833
245	2	15	239	38	28.2619
247	2	35	239	37.5	25.7857
254	2	15	239	51.0263	21.4643
256	2	30	239	45.2632	19.6667
946	2	0	239	35.8158	33.5476
948	2	45	239	20.8684	47.9286
983	2	45	239	40.0132	33.2738
987	2	15	239	27.5	34.5833
3	1	30	241	30.2763	38.5357
6	1	35	241	39.4211	30.3333
9	1	30	241	31.2368	44.7976
14	1	0	241	29.4211	43.4405
15	1	45	241	35.5789	46.0714
16	1	-5	241	24.7895	51.5714
18	1	10	241	32.5263	46.6071
19	1	40	241	29.4474	45.0119
20	1	-10	241	31.3289	48.0714
21	1	15	241	35.5921	41.0833
34	1	45	241	32.8421	31.0952
35	1	15	241	46.8158	37.7143
51	1	30	241	42.8684	30.6905
53	1	45	241	30.3289	36.369
60	1	40	241	54.9211	29.8214
79	1	45	241	34.9737	39.7024
102	1	50	241	35.8553	33.5595
107	1	20	241	26.9079	40.2738
118	1	45	241	17.5395	57.6429
137	1	10	241	41.8816	35.119
149	1	45	241	46.2105	30.9286
153	1	45	241	30.6974	35.7976
154	1	-20	241	42.4079	33.75
183	1	35	241	48.6711	23.9524
194	1	25	241	54.2237	20.7738
200	1	45	241	29.9342	41.7381
215	1	20	241	45.4737	35.0357
227	1	35	241	36.3289	42.9762
261	1	15	241	43.2105	27.4405
264	1	40	241	30.9342	42.1786
1	2	5	241	41.9079	25.9405
41	2	40	241	40.5	30.4405
42	2	30	241	30.1579	30.2857
47	2	45	241	36.5526	37.9048
58	2	25	241	38.4868	28.5357
59	2	50	241	27.4868	31.4524
67	2	45	241	35.0395	36.9881
68	2	45	241	33.3289	30.25
74	2	-5	241	31.1447	39.8571
76	2	45	241	47.6053	27.9405
99	2	40	241	37.6184	25.9643
100	2	50	241	49.2632	23.1548
117	2	20	241	36.9342	33.1786
120	2	40	241	32.8816	32.2738
129	2	40	241	38.6842	29.3452
130	2	20	241	28.8947	34.3452
164	2	50	241	35.4737	40.9762
175	2	-5	241	42.8026	24.4643
181	2	30	241	49.9868	26.369
211	2	45	241	42.7632	22.8452
218	2	50	241	28.9474	30.3095
229	2	30	241	40.2368	28.0833
245	2	45	241	38	28.2619
247	2	30	241	37.5	25.7857
254	2	5	241	51.0263	21.4643
256	2	45	241	45.2632	19.6667
946	2	25	241	35.8158	33.5476
948	2	20	241	20.8684	47.9286
983	2	45	241	40.0132	33.2738
987	2	25	241	27.5	34.5833
3	1	5	243	30.2763	38.5357
6	1	30	243	39.4211	30.3333
9	1	10	243	31.2368	44.7976
14	1	20	243	29.4211	43.4405
15	1	50	243	35.5789	46.0714
16	1	5	243	24.7895	51.5714
18	1	15	243	32.5263	46.6071
19	1	50	243	29.4474	45.0119
20	1	-10	243	31.3289	48.0714
21	1	35	243	35.5921	41.0833
34	1	5	243	32.8421	31.0952
35	1	15	243	46.8158	37.7143
51	1	35	243	42.8684	30.6905
53	1	-15	243	30.3289	36.369
60	1	-50	243	54.9211	29.8214
79	1	50	243	34.9737	39.7024
102	1	35	243	35.8553	33.5595
107	1	25	243	26.9079	40.2738
118	1	10	243	17.5395	57.6429
137	1	5	243	41.8816	35.119
149	1	10	243	46.2105	30.9286
153	1	-15	243	30.6974	35.7976
154	1	-35	243	42.4079	33.75
183	1	30	243	48.6711	23.9524
194	1	35	243	54.2237	20.7738
200	1	30	243	29.9342	41.7381
215	1	25	243	45.4737	35.0357
227	1	45	243	36.3289	42.9762
261	1	35	243	43.2105	27.4405
264	1	45	243	30.9342	42.1786
1	2	-5	243	41.9079	25.9405
41	2	-15	243	40.5	30.4405
42	2	15	243	30.1579	30.2857
47	2	30	243	36.5526	37.9048
58	2	5	243	38.4868	28.5357
59	2	40	243	27.4868	31.4524
67	2	10	243	35.0395	36.9881
68	2	45	243	33.3289	30.25
74	2	30	243	31.1447	39.8571
76	2	45	243	47.6053	27.9405
99	2	0	243	37.6184	25.9643
100	2	50	243	49.2632	23.1548
117	2	15	243	36.9342	33.1786
120	2	-5	243	32.8816	32.2738
129	2	20	243	38.6842	29.3452
130	2	-10	243	28.8947	34.3452
164	2	0	243	35.4737	40.9762
175	2	-45	243	42.8026	24.4643
181	2	-5	243	49.9868	26.369
211	2	25	243	42.7632	22.8452
218	2	-10	243	28.9474	30.3095
229	2	50	243	40.2368	28.0833
245	2	45	243	38	28.2619
247	2	15	243	37.5	25.7857
254	2	35	243	51.0263	21.4643
256	2	40	243	45.2632	19.6667
946	2	35	243	35.8158	33.5476
948	2	-25	243	20.8684	47.9286
983	2	15	243	40.0132	33.2738
987	2	-30	243	27.5	34.5833
3	1	-35	245	30.2763	38.5357
6	1	-5	245	39.4211	30.3333
9	1	40	245	31.2368	44.7976
14	1	-40	245	29.4211	43.4405
15	1	15	245	35.5789	46.0714
16	1	10	245	24.7895	51.5714
18	1	-20	245	32.5263	46.6071
19	1	-35	245	29.4474	45.0119
20	1	20	245	31.3289	48.0714
21	1	45	245	35.5921	41.0833
34	1	45	245	32.8421	31.0952
35	1	45	245	46.8158	37.7143
51	1	10	245	42.8684	30.6905
53	1	-20	245	30.3289	36.369
60	1	-40	245	54.9211	29.8214
79	1	0	245	34.9737	39.7024
102	1	40	245	35.8553	33.5595
107	1	40	245	26.9079	40.2738
118	1	10	245	17.5395	57.6429
137	1	45	245	41.8816	35.119
149	1	25	245	46.2105	30.9286
153	1	0	245	30.6974	35.7976
154	1	-10	245	42.4079	33.75
183	1	50	245	48.6711	23.9524
194	1	50	245	54.2237	20.7738
200	1	5	245	29.9342	41.7381
215	1	15	245	45.4737	35.0357
227	1	45	245	36.3289	42.9762
261	1	45	245	43.2105	27.4405
264	1	50	245	30.9342	42.1786
1	2	35	245	41.9079	25.9405
41	2	40	245	40.5	30.4405
42	2	40	245	30.1579	30.2857
47	2	15	245	36.5526	37.9048
58	2	-15	245	38.4868	28.5357
59	2	45	245	27.4868	31.4524
67	2	25	245	35.0395	36.9881
68	2	-5	245	33.3289	30.25
74	2	45	245	31.1447	39.8571
76	2	45	245	47.6053	27.9405
99	2	40	245	37.6184	25.9643
100	2	35	245	49.2632	23.1548
117	2	35	245	36.9342	33.1786
120	2	35	245	32.8816	32.2738
129	2	35	245	38.6842	29.3452
130	2	-35	245	28.8947	34.3452
164	2	-15	245	35.4737	40.9762
175	2	15	245	42.8026	24.4643
181	2	5	245	49.9868	26.369
211	2	-25	245	42.7632	22.8452
218	2	50	245	28.9474	30.3095
229	2	40	245	40.2368	28.0833
245	2	35	245	38	28.2619
247	2	-20	245	37.5	25.7857
254	2	45	245	51.0263	21.4643
256	2	-30	245	45.2632	19.6667
946	2	30	245	35.8158	33.5476
948	2	30	245	20.8684	47.9286
983	2	50	245	40.0132	33.2738
987	2	-25	245	27.5	34.5833
3	1	35	247	30.2763	38.5357
6	1	35	247	39.4211	30.3333
9	1	5	247	31.2368	44.7976
14	1	-5	247	29.4211	43.4405
15	1	-20	247	35.5789	46.0714
16	1	45	247	24.7895	51.5714
18	1	25	247	32.5263	46.6071
19	1	45	247	29.4474	45.0119
20	1	25	247	31.3289	48.0714
21	1	35	247	35.5921	41.0833
34	1	35	247	32.8421	31.0952
35	1	-10	247	46.8158	37.7143
51	1	10	247	42.8684	30.6905
53	1	-30	247	30.3289	36.369
60	1	20	247	54.9211	29.8214
79	1	45	247	34.9737	39.7024
102	1	-20	247	35.8553	33.5595
107	1	0	247	26.9079	40.2738
118	1	40	247	17.5395	57.6429
[truncated: 1,361 more rows]

## Sheet: manipulating the upper face
Actor number	Actors sex (1=female, 2=male)	Response percentage	Participant number	Actor atypicality	Actor attractiveness
3	1	-35	102	30.2763	38.5357
6	1	35	102	39.4211	30.3333
9	1	0	102	31.2368	44.7976
14	1	-10	102	29.4211	43.4405
15	1	10	102	35.5789	46.0714
16	1	0	102	24.7895	51.5714
18	1	-10	102	32.5263	46.6071
19	1	10	102	29.4474	45.0119
20	1	-25	102	31.3289	48.0714
21	1	40	102	35.5921	41.0833
34	1	50	102	32.8421	31.0952
35	1	-10	102	46.8158	37.7143
51	1	-10	102	42.8684	30.6905
53	1	-10	102	30.3289	36.369
60	1	-50	102	54.9211	29.8214
79	1	30	102	34.9737	39.7024
102	1	-10	102	35.8553	33.5595
107	1	-15	102	26.9079	40.2738
118	1	-25	102	17.5395	57.6429
137	1	5	102	41.8816	35.119
149	1	50	102	46.2105	30.9286
153	1	-45	102	30.6974	35.7976
154	1	20	102	42.4079	33.75
183	1	50	102	48.6711	23.9524
194	1	0	102	54.2237	20.7738
200	1	-10	102	29.9342	41.7381
215	1	10	102	45.4737	35.0357
227	1	40	102	36.3289	42.9762
261	1	-40	102	43.2105	27.4405
264	1	45	102	30.9342	42.1786
1	2	-35	102	41.9079	25.9405
41	2	-10	102	40.5	30.4405
42	2	35	102	30.1579	30.2857
47	2	45	102	36.5526	37.9048
58	2	50	102	38.4868	28.5357
59	2	-40	102	27.4868	31.4524
67	2	-50	102	35.0395	36.9881
68	2	-20	102	33.3289	30.25
74	2	-30	102	31.1447	39.8571
76	2	-5	102	47.6053	27.9405
99	2	40	102	37.6184	25.9643
100	2	5	102	49.2632	23.1548
117	2	0	102	36.9342	33.1786
120	2	10	102	32.8816	32.2738
129	2	50	102	38.6842	29.3452
130	2	15	102	28.8947	34.3452
164	2	-50	102	35.4737	40.9762
175	2	20	102	42.8026	24.4643
181	2	0	102	49.9868	26.369
211	2	40	102	42.7632	22.8452
218	2	-5	102	28.9474	30.3095
229	2	40	102	40.2368	28.0833
245	2	5	102	38	28.2619
247	2	40	102	37.5	25.7857
254	2	-15	102	51.0263	21.4643
256	2	50	102	45.2632	19.6667
946	2	-45	102	35.8158	33.5476
948	2	45	102	20.8684	47.9286
983	2	0	102	40.0132	33.2738
987	2	50	102	27.5	34.5833
3	1	40	104	30.2763	38.5357
6	1	-40	104	39.4211	30.3333
9	1	-15	104	31.2368	44.7976
14	1	45	104	29.4211	43.4405
15	1	-15	104	35.5789	46.0714
16	1	50	104	24.7895	51.5714
18	1	5	104	32.5263	46.6071
19	1	35	104	29.4474	45.0119
20	1	40	104	31.3289	48.0714
21	1	30	104	35.5921	41.0833
34	1	45	104	32.8421	31.0952
35	1	45	104	46.8158	37.7143
51	1	45	104	42.8684	30.6905
53	1	-40	104	30.3289	36.369
60	1	50	104	54.9211	29.8214
79	1	15	104	34.9737	39.7024
102	1	-50	104	35.8553	33.5595
107	1	45	104	26.9079	40.2738
118	1	45	104	17.5395	57.6429
137	1	-25	104	41.8816	35.119
149	1	35	104	46.2105	30.9286
153	1	45	104	30.6974	35.7976
154	1	-5	104	42.4079	33.75
183	1	-5	104	48.6711	23.9524
194	1	-5	104	54.2237	20.7738
200	1	45	104	29.9342	41.7381
215	1	45	104	45.4737	35.0357
227	1	15	104	36.3289	42.9762
261	1	-50	104	43.2105	27.4405
264	1	-10	104	30.9342	42.1786
1	2	-20	104	41.9079	25.9405
41	2	5	104	40.5	30.4405
42	2	-25	104	30.1579	30.2857
47	2	40	104	36.5526	37.9048
58	2	5	104	38.4868	28.5357
59	2	25	104	27.4868	31.4524
67	2	40	104	35.0395	36.9881
68	2	35	104	33.3289	30.25
74	2	10	104	31.1447	39.8571
76	2	-30	104	47.6053	27.9405
99	2	25	104	37.6184	25.9643
100	2	50	104	49.2632	23.1548
117	2	-35	104	36.9342	33.1786
120	2	-30	104	32.8816	32.2738
129	2	30	104	38.6842	29.3452
130	2	25	104	28.8947	34.3452
164	2	35	104	35.4737	40.9762
175	2	-35	104	42.8026	24.4643
181	2	45	104	49.9868	26.369
211	2	30	104	42.7632	22.8452
218	2	10	104	28.9474	30.3095
229	2	15	104	40.2368	28.0833
245	2	5	104	38	28.2619
247	2	-10	104	37.5	25.7857
254	2	40	104	51.0263	21.4643
256	2	15	104	45.2632	19.6667
946	2	0	104	35.8158	33.5476
948	2	-30	104	20.8684	47.9286
983	2	25	104	40.0132	33.2738
987	2	50	104	27.5	34.5833
3	1	45	106	30.2763	38.5357
6	1	45	106	39.4211	30.3333
9	1	-5	106	31.2368	44.7976
14	1	50	106	29.4211	43.4405
15	1	-10	106	35.5789	46.0714
16	1	0	106	24.7895	51.5714
18	1	-10	106	32.5263	46.6071
19	1	15	106	29.4474	45.0119
20	1	35	106	31.3289	48.0714
21	1	30	106	35.5921	41.0833
34	1	40	106	32.8421	31.0952
35	1	5	106	46.8158	37.7143
51	1	50	106	42.8684	30.6905
53	1	45	106	30.3289	36.369
60	1	50	106	54.9211	29.8214
79	1	40	106	34.9737	39.7024
102	1	30	106	35.8553	33.5595
107	1	15	106	26.9079	40.2738
118	1	30	106	17.5395	57.6429
137	1	50	106	41.8816	35.119
149	1	45	106	46.2105	30.9286
153	1	50	106	30.6974	35.7976
154	1	10	106	42.4079	33.75
183	1	15	106	48.6711	23.9524
194	1	10	106	54.2237	20.7738
200	1	40	106	29.9342	41.7381
215	1	40	106	45.4737	35.0357
227	1	15	106	36.3289	42.9762
261	1	5	106	43.2105	27.4405
264	1	35	106	30.9342	42.1786
1	2	-10	106	41.9079	25.9405
41	2	25	106	40.5	30.4405
42	2	50	106	30.1579	30.2857
47	2	50	106	36.5526	37.9048
58	2	45	106	38.4868	28.5357
59	2	15	106	27.4868	31.4524
67	2	40	106	35.0395	36.9881
68	2	35	106	33.3289	30.25
74	2	50	106	31.1447	39.8571
76	2	40	106	47.6053	27.9405
99	2	50	106	37.6184	25.9643
100	2	15	106	49.2632	23.1548
117	2	25	106	36.9342	33.1786
120	2	5	106	32.8816	32.2738
129	2	50	106	38.6842	29.3452
130	2	15	106	28.8947	34.3452
164	2	50	106	35.4737	40.9762
175	2	-10	106	42.8026	24.4643
181	2	40	106	49.9868	26.369
211	2	5	106	42.7632	22.8452
218	2	5	106	28.9474	30.3095
229	2	45	106	40.2368	28.0833
245	2	-45	106	38	28.2619
247	2	40	106	37.5	25.7857
254	2	45	106	51.0263	21.4643
256	2	20	106	45.2632	19.6667
946	2	35	106	35.8158	33.5476
948	2	-20	106	20.8684	47.9286
983	2	45	106	40.0132	33.2738
987	2	-50	106	27.5	34.5833
3	1	30	108	30.2763	38.5357
6	1	40	108	39.4211	30.3333
9	1	40	108	31.2368	44.7976
14	1	50	108	29.4211	43.4405
15	1	0	108	35.5789	46.0714
16	1	45	108	24.7895	51.5714
18	1	-10	108	32.5263	46.6071
19	1	45	108	29.4474	45.0119
20	1	10	108	31.3289	48.0714
21	1	45	108	35.5921	41.0833
34	1	40	108	32.8421	31.0952
35	1	20	108	46.8158	37.7143
51	1	10	108	42.8684	30.6905
53	1	-15	108	30.3289	36.369
60	1	40	108	54.9211	29.8214
79	1	50	108	34.9737	39.7024
102	1	10	108	35.8553	33.5595
107	1	5	108	26.9079	40.2738
118	1	10	108	17.5395	57.6429
137	1	50	108	41.8816	35.119
149	1	45	108	46.2105	30.9286
153	1	-5	108	30.6974	35.7976
154	1	25	108	42.4079	33.75
183	1	30	108	48.6711	23.9524
194	1	0	108	54.2237	20.7738
200	1	-10	108	29.9342	41.7381
215	1	40	108	45.4737	35.0357
227	1	5	108	36.3289	42.9762
261	1	40	108	43.2105	27.4405
264	1	40	108	30.9342	42.1786
1	2	25	108	41.9079	25.9405
41	2	15	108	40.5	30.4405
42	2	25	108	30.1579	30.2857
47	2	50	108	36.5526	37.9048
58	2	45	108	38.4868	28.5357
59	2	50	108	27.4868	31.4524
67	2	25	108	35.0395	36.9881
68	2	20	108	33.3289	30.25
74	2	15	108	31.1447	39.8571
76	2	50	108	47.6053	27.9405
99	2	35	108	37.6184	25.9643
100	2	45	108	49.2632	23.1548
117	2	40	108	36.9342	33.1786
120	2	20	108	32.8816	32.2738
129	2	40	108	38.6842	29.3452
130	2	0	108	28.8947	34.3452
164	2	30	108	35.4737	40.9762
175	2	30	108	42.8026	24.4643
181	2	45	108	49.9868	26.369
211	2	45	108	42.7632	22.8452
218	2	5	108	28.9474	30.3095
229	2	45	108	40.2368	28.0833
245	2	35	108	38	28.2619
247	2	-30	108	37.5	25.7857
254	2	45	108	51.0263	21.4643
256	2	35	108	45.2632	19.6667
946	2	40	108	35.8158	33.5476
948	2	30	108	20.8684	47.9286
983	2	30	108	40.0132	33.2738
987	2	-30	108	27.5	34.5833
3	1	-15	110	30.2763	38.5357
6	1	30	110	39.4211	30.3333
9	1	15	110	31.2368	44.7976
14	1	25	110	29.4211	43.4405
15	1	-20	110	35.5789	46.0714
16	1	-5	110	24.7895	51.5714
18	1	-10	110	32.5263	46.6071
19	1	20	110	29.4474	45.0119
20	1	40	110	31.3289	48.0714
21	1	40	110	35.5921	41.0833
34	1	0	110	32.8421	31.0952
35	1	35	110	46.8158	37.7143
51	1	-25	110	42.8684	30.6905
53	1	-45	110	30.3289	36.369
60	1	-5	110	54.9211	29.8214
79	1	-15	110	34.9737	39.7024
102	1	45	110	35.8553	33.5595
107	1	40	110	26.9079	40.2738
118	1	-30	110	17.5395	57.6429
137	1	-20	110	41.8816	35.119
149	1	45	110	46.2105	30.9286
153	1	40	110	30.6974	35.7976
154	1	15	110	42.4079	33.75
183	1	20	110	48.6711	23.9524
194	1	-10	110	54.2237	20.7738
200	1	-40	110	29.9342	41.7381
215	1	15	110	45.4737	35.0357
227	1	10	110	36.3289	42.9762
261	1	-20	110	43.2105	27.4405
264	1	15	110	30.9342	42.1786
1	2	-5	110	41.9079	25.9405
41	2	25	110	40.5	30.4405
42	2	-20	110	30.1579	30.2857
47	2	-45	110	36.5526	37.9048
58	2	30	110	38.4868	28.5357
59	2	25	110	27.4868	31.4524
67	2	-5	110	35.0395	36.9881
68	2	15	110	33.3289	30.25
74	2	50	110	31.1447	39.8571
76	2	5	110	47.6053	27.9405
99	2	15	110	37.6184	25.9643
100	2	50	110	49.2632	23.1548
117	2	-20	110	36.9342	33.1786
120	2	25	110	32.8816	32.2738
129	2	25	110	38.6842	29.3452
130	2	-15	110	28.8947	34.3452
164	2	35	110	35.4737	40.9762
175	2	20	110	42.8026	24.4643
181	2	0	110	49.9868	26.369
211	2	15	110	42.7632	22.8452
218	2	0	110	28.9474	30.3095
229	2	30	110	40.2368	28.0833
245	2	25	110	38	28.2619
247	2	45	110	37.5	25.7857
254	2	20	110	51.0263	21.4643
256	2	15	110	45.2632	19.6667
946	2	15	110	35.8158	33.5476
948	2	-30	110	20.8684	47.9286
983	2	30	110	40.0132	33.2738
987	2	25	110	27.5	34.5833
3	1	0	112	30.2763	38.5357
6	1	10	112	39.4211	30.3333
9	1	-15	112	31.2368	44.7976
14	1	45	112	29.4211	43.4405
15	1	15	112	35.5789	46.0714
16	1	25	112	24.7895	51.5714
18	1	-5	112	32.5263	46.6071
19	1	-5	112	29.4474	45.0119
20	1	40	112	31.3289	48.0714
21	1	15	112	35.5921	41.0833
34	1	5	112	32.8421	31.0952
35	1	10	112	46.8158	37.7143
51	1	40	112	42.8684	30.6905
53	1	-15	112	30.3289	36.369
60	1	10	112	54.9211	29.8214
79	1	40	112	34.9737	39.7024
102	1	35	112	35.8553	33.5595
107	1	-30	112	26.9079	40.2738
118	1	10	112	17.5395	57.6429
137	1	35	112	41.8816	35.119
149	1	50	112	46.2105	30.9286
153	1	35	112	30.6974	35.7976
154	1	-5	112	42.4079	33.75
183	1	-10	112	48.6711	23.9524
194	1	20	112	54.2237	20.7738
200	1	5	112	29.9342	41.7381
215	1	15	112	45.4737	35.0357
227	1	-25	112	36.3289	42.9762
261	1	40	112	43.2105	27.4405
264	1	45	112	30.9342	42.1786
1	2	20	112	41.9079	25.9405
41	2	35	112	40.5	30.4405
42	2	-30	112	30.1579	30.2857
47	2	5	112	36.5526	37.9048
58	2	10	112	38.4868	28.5357
59	2	15	112	27.4868	31.4524
67	2	50	112	35.0395	36.9881
68	2	45	112	33.3289	30.25
74	2	-10	112	31.1447	39.8571
76	2	45	112	47.6053	27.9405
99	2	0	112	37.6184	25.9643
100	2	20	112	49.2632	23.1548
117	2	40	112	36.9342	33.1786
120	2	35	112	32.8816	32.2738
129	2	-45	112	38.6842	29.3452
130	2	-45	112	28.8947	34.3452
164	2	5	112	35.4737	40.9762
175	2	-10	112	42.8026	24.4643
181	2	5	112	49.9868	26.369
211	2	-5	112	42.7632	22.8452
218	2	45	112	28.9474	30.3095
229	2	-35	112	40.2368	28.0833
245	2	25	112	38	28.2619
247	2	-20	112	37.5	25.7857
254	2	20	112	51.0263	21.4643
256	2	50	112	45.2632	19.6667
946	2	-45	112	35.8158	33.5476
948	2	-45	112	20.8684	47.9286
983	2	35	112	40.0132	33.2738
987	2	15	112	27.5	34.5833
3	1	45	114	30.2763	38.5357
6	1	35	114	39.4211	30.3333
9	1	15	114	31.2368	44.7976
14	1	40	114	29.4211	43.4405
15	1	15	114	35.5789	46.0714
16	1	30	114	24.7895	51.5714
18	1	35	114	32.5263	46.6071
19	1	40	114	29.4474	45.0119
20	1	35	114	31.3289	48.0714
21	1	35	114	35.5921	41.0833
34	1	40	114	32.8421	31.0952
35	1	45	114	46.8158	37.7143
51	1	40	114	42.8684	30.6905
53	1	-10	114	30.3289	36.369
60	1	35	114	54.9211	29.8214
79	1	45	114	34.9737	39.7024
102	1	45	114	35.8553	33.5595
107	1	30	114	26.9079	40.2738
118	1	0	114	17.5395	57.6429
137	1	-20	114	41.8816	35.119
149	1	20	114	46.2105	30.9286
153	1	0	114	30.6974	35.7976
154	1	35	114	42.4079	33.75
183	1	45	114	48.6711	23.9524
194	1	-20	114	54.2237	20.7738
200	1	35	114	29.9342	41.7381
215	1	40	114	45.4737	35.0357
227	1	15	114	36.3289	42.9762
261	1	-5	114	43.2105	27.4405
264	1	15	114	30.9342	42.1786
1	2	45	114	41.9079	25.9405
41	2	35	114	40.5	30.4405
42	2	30	114	30.1579	30.2857
47	2	40	114	36.5526	37.9048
58	2	40	114	38.4868	28.5357
59	2	45	114	27.4868	31.4524
67	2	-5	114	35.0395	36.9881
68	2	5	114	33.3289	30.25
74	2	-35	114	31.1447	39.8571
76	2	45	114	47.6053	27.9405
99	2	40	114	37.6184	25.9643
100	2	30	114	49.2632	23.1548
117	2	0	114	36.9342	33.1786
120	2	-20	114	32.8816	32.2738
129	2	35	114	38.6842	29.3452
130	2	40	114	28.8947	34.3452
164	2	-15	114	35.4737	40.9762
175	2	15	114	42.8026	24.4643
181	2	45	114	49.9868	26.369
211	2	35	114	42.7632	22.8452
218	2	-10	114	28.9474	30.3095
229	2	45	114	40.2368	28.0833
245	2	50	114	38	28.2619
247	2	45	114	37.5	25.7857
254	2	10	114	51.0263	21.4643
256	2	40	114	45.2632	19.6667
946	2	-10	114	35.8158	33.5476
948	2	-35	114	20.8684	47.9286
983	2	25	114	40.0132	33.2738
987	2	-15	114	27.5	34.5833
3	1	25	116	30.2763	38.5357
6	1	40	116	39.4211	30.3333
9	1	10	116	31.2368	44.7976
14	1	30	116	29.4211	43.4405
15	1	30	116	35.5789	46.0714
16	1	15	116	24.7895	51.5714
18	1	15	116	32.5263	46.6071
19	1	40	116	29.4474	45.0119
20	1	45	116	31.3289	48.0714
21	1	30	116	35.5921	41.0833
34	1	45	116	32.8421	31.0952
35	1	5	116	46.8158	37.7143
51	1	30	116	42.8684	30.6905
53	1	30	116	30.3289	36.369
60	1	15	116	54.9211	29.8214
79	1	50	116	34.9737	39.7024
102	1	35	116	35.8553	33.5595
107	1	-25	116	26.9079	40.2738
118	1	20	116	17.5395	57.6429
137	1	45	116	41.8816	35.119
149	1	30	116	46.2105	30.9286
153	1	25	116	30.6974	35.7976
154	1	15	116	42.4079	33.75
183	1	25	116	48.6711	23.9524
194	1	25	116	54.2237	20.7738
200	1	5	116	29.9342	41.7381
215	1	10	116	45.4737	35.0357
227	1	20	116	36.3289	42.9762
261	1	-5	116	43.2105	27.4405
264	1	45	116	30.9342	42.1786
1	2	10	116	41.9079	25.9405
41	2	30	116	40.5	30.4405
42	2	15	116	30.1579	30.2857
47	2	-45	116	36.5526	37.9048
58	2	5	116	38.4868	28.5357
59	2	-15	116	27.4868	31.4524
67	2	45	116	35.0395	36.9881
68	2	0	116	33.3289	30.25
74	2	10	116	31.1447	39.8571
76	2	30	116	47.6053	27.9405
99	2	40	116	37.6184	25.9643
100	2	30	116	49.2632	23.1548
117	2	-15	116	36.9342	33.1786
120	2	10	116	32.8816	32.2738
129	2	20	116	38.6842	29.3452
130	2	10	116	28.8947	34.3452
164	2	-30	116	35.4737	40.9762
175	2	45	116	42.8026	24.4643
181	2	25	116	49.9868	26.369
211	2	-15	116	42.7632	22.8452
218	2	10	116	28.9474	30.3095
229	2	20	116	40.2368	28.0833
245	2	40	116	38	28.2619
247	2	-40	116	37.5	25.7857
254	2	50	116	51.0263	21.4643
256	2	40	116	45.2632	19.6667
946	2	45	116	35.8158	33.5476
948	2	-15	116	20.8684	47.9286
983	2	20	116	40.0132	33.2738
987	2	45	116	27.5	34.5833
3	1	25	118	30.2763	38.5357
6	1	-10	118	39.4211	30.3333
9	1	20	118	31.2368	44.7976
14	1	20	118	29.4211	43.4405
15	1	-5	118	35.5789	46.0714
16	1	25	118	24.7895	51.5714
18	1	-10	118	32.5263	46.6071
19	1	10	118	29.4474	45.0119
20	1	0	118	31.3289	48.0714
21	1	40	118	35.5921	41.0833
34	1	10	118	32.8421	31.0952
35	1	40	118	46.8158	37.7143
51	1	50	118	42.8684	30.6905
53	1	5	118	30.3289	36.369
60	1	45	118	54.9211	29.8214
79	1	45	118	34.9737	39.7024
102	1	15	118	35.8553	33.5595
107	1	20	118	26.9079	40.2738
118	1	45	118	17.5395	57.6429
137	1	20	118	41.8816	35.119
149	1	20	118	46.2105	30.9286
153	1	45	118	30.6974	35.7976
154	1	10	118	42.4079	33.75
183	1	0	118	48.6711	23.9524
194	1	-10	118	54.2237	20.7738
200	1	15	118	29.9342	41.7381
215	1	45	118	45.4737	35.0357
227	1	25	118	36.3289	42.9762
261	1	10	118	43.2105	27.4405
264	1	35	118	30.9342	42.1786
1	2	10	118	41.9079	25.9405
41	2	20	118	40.5	30.4405
42	2	25	118	30.1579	30.2857
47	2	40	118	36.5526	37.9048
58	2	35	118	38.4868	28.5357
59	2	50	118	27.4868	31.4524
67	2	-15	118	35.0395	36.9881
68	2	10	118	33.3289	30.25
74	2	15	118	31.1447	39.8571
76	2	45	118	47.6053	27.9405
99	2	0	118	37.6184	25.9643
100	2	25	118	49.2632	23.1548
117	2	45	118	36.9342	33.1786
120	2	20	118	32.8816	32.2738
129	2	5	118	38.6842	29.3452
130	2	0	118	28.8947	34.3452
164	2	15	118	35.4737	40.9762
175	2	-10	118	42.8026	24.4643
181	2	45	118	49.9868	26.369
211	2	15	118	42.7632	22.8452
218	2	15	118	28.9474	30.3095
229	2	15	118	40.2368	28.0833
245	2	35	118	38	28.2619
247	2	45	118	37.5	25.7857
254	2	35	118	51.0263	21.4643
256	2	15	118	45.2632	19.6667
946	2	-20	118	35.8158	33.5476
948	2	-25	118	20.8684	47.9286
983	2	15	118	40.0132	33.2738
987	2	25	118	27.5	34.5833
3	1	25	120	30.2763	38.5357
6	1	40	120	39.4211	30.3333
9	1	40	120	31.2368	44.7976
14	1	10	120	29.4211	43.4405
15	1	-30	120	35.5789	46.0714
16	1	25	120	24.7895	51.5714
18	1	-35	120	32.5263	46.6071
19	1	45	120	29.4474	45.0119
20	1	25	120	31.3289	48.0714
21	1	50	120	35.5921	41.0833
34	1	45	120	32.8421	31.0952
35	1	35	120	46.8158	37.7143
51	1	20	120	42.8684	30.6905
53	1	-40	120	30.3289	36.369
60	1	45	120	54.9211	29.8214
79	1	40	120	34.9737	39.7024
102	1	35	120	35.8553	33.5595
107	1	20	120	26.9079	40.2738
118	1	45	120	17.5395	57.6429
137	1	15	120	41.8816	35.119
149	1	40	120	46.2105	30.9286
153	1	20	120	30.6974	35.7976
154	1	50	120	42.4079	33.75
183	1	30	120	48.6711	23.9524
194	1	20	120	54.2237	20.7738
200	1	20	120	29.9342	41.7381
215	1	45	120	45.4737	35.0357
227	1	25	120	36.3289	42.9762
261	1	35	120	43.2105	27.4405
264	1	50	120	30.9342	42.1786
1	2	0	120	41.9079	25.9405
41	2	25	120	40.5	30.4405
42	2	40	120	30.1579	30.2857
47	2	30	120	36.5526	37.9048
58	2	45	120	38.4868	28.5357
59	2	45	120	27.4868	31.4524
67	2	30	120	35.0395	36.9881
68	2	25	120	33.3289	30.25
74	2	-35	120	31.1447	39.8571
76	2	40	120	47.6053	27.9405
99	2	40	120	37.6184	25.9643
100	2	50	120	49.2632	23.1548
117	2	-10	120	36.9342	33.1786
120	2	10	120	32.8816	32.2738
129	2	-30	120	38.6842	29.3452
130	2	10	120	28.8947	34.3452
164	2	5	120	35.4737	40.9762
175	2	-50	120	42.8026	24.4643
181	2	30	120	49.9868	26.369
211	2	25	120	42.7632	22.8452
218	2	20	120	28.9474	30.3095
229	2	45	120	40.2368	28.0833
245	2	45	120	38	28.2619
247	2	45	120	37.5	25.7857
254	2	40	120	51.0263	21.4643
256	2	-45	120	45.2632	19.6667
946	2	30	120	35.8158	33.5476
948	2	35	120	20.8684	47.9286
983	2	45	120	40.0132	33.2738
987	2	35	120	27.5	34.5833
3	1	35	122	30.2763	38.5357
6	1	35	122	39.4211	30.3333
9	1	-15	122	31.2368	44.7976
14	1	40	122	29.4211	43.4405
15	1	-30	122	35.5789	46.0714
16	1	5	122	24.7895	51.5714
18	1	5	122	32.5263	46.6071
19	1	-10	122	29.4474	45.0119
20	1	25	122	31.3289	48.0714
21	1	-15	122	35.5921	41.0833
34	1	40	122	32.8421	31.0952
35	1	10	122	46.8158	37.7143
51	1	45	122	42.8684	30.6905
53	1	-30	122	30.3289	36.369
60	1	40	122	54.9211	29.8214
79	1	10	122	34.9737	39.7024
102	1	20	122	35.8553	33.5595
107	1	5	122	26.9079	40.2738
118	1	40	122	17.5395	57.6429
137	1	20	122	41.8816	35.119
149	1	10	122	46.2105	30.9286
153	1	15	122	30.6974	35.7976
154	1	25	122	42.4079	33.75
183	1	45	122	48.6711	23.9524
194	1	5	122	54.2237	20.7738
200	1	-40	122	29.9342	41.7381
215	1	35	122	45.4737	35.0357
227	1	15	122	36.3289	42.9762
261	1	5	122	43.2105	27.4405
264	1	45	122	30.9342	42.1786
1	2	0	122	41.9079	25.9405
41	2	30	122	40.5	30.4405
42	2	-20	122	30.1579	30.2857
47	2	-15	122	36.5526	37.9048
58	2	25	122	38.4868	28.5357
59	2	10	122	27.4868	31.4524
67	2	-25	122	35.0395	36.9881
68	2	0	122	33.3289	30.25
74	2	45	122	31.1447	39.8571
76	2	45	122	47.6053	27.9405
99	2	-35	122	37.6184	25.9643
100	2	0	122	49.2632	23.1548
117	2	10	122	36.9342	33.1786
120	2	-10	122	32.8816	32.2738
129	2	-5	122	38.6842	29.3452
130	2	5	122	28.8947	34.3452
164	2	45	122	35.4737	40.9762
175	2	25	122	42.8026	24.4643
181	2	5	122	49.9868	26.369
211	2	10	122	42.7632	22.8452
218	2	-5	122	28.9474	30.3095
229	2	-40	122	40.2368	28.0833
245	2	30	122	38	28.2619
247	2	40	122	37.5	25.7857
254	2	25	122	51.0263	21.4643
256	2	-30	122	45.2632	19.6667
946	2	40	122	35.8158	33.5476
948	2	15	122	20.8684	47.9286
983	2	15	122	40.0132	33.2738
987	2	20	122	27.5	34.5833
3	1	50	202	30.2763	38.5357
6	1	-15	202	39.4211	30.3333
9	1	-10	202	31.2368	44.7976
14	1	35	202	29.4211	43.4405
15	1	-25	202	35.5789	46.0714
16	1	0	202	24.7895	51.5714
18	1	5	202	32.5263	46.6071
19	1	0	202	29.4474	45.0119
20	1	-10	202	31.3289	48.0714
21	1	25	202	35.5921	41.0833
34	1	35	202	32.8421	31.0952
35	1	20	202	46.8158	37.7143
51	1	40	202	42.8684	30.6905
53	1	45	202	30.3289	36.369
60	1	30	202	54.9211	29.8214
79	1	40	202	34.9737	39.7024
102	1	-20	202	35.8553	33.5595
107	1	-20	202	26.9079	40.2738
118	1	30	202	17.5395	57.6429
137	1	-5	202	41.8816	35.119
149	1	10	202	46.2105	30.9286
153	1	-40	202	30.6974	35.7976
154	1	40	202	42.4079	33.75
183	1	15	202	48.6711	23.9524
194	1	15	202	54.2237	20.7738
200	1	45	202	29.9342	41.7381
215	1	5	202	45.4737	35.0357
227	1	15	202	36.3289	42.9762
261	1	10	202	43.2105	27.4405
264	1	5	202	30.9342	42.1786
1	2	30	202	41.9079	25.9405
41	2	0	202	40.5	30.4405
42	2	20	202	30.1579	30.2857
47	2	10	202	36.5526	37.9048
58	2	0	202	38.4868	28.5357
59	2	-5	202	27.4868	31.4524
67	2	50	202	35.0395	36.9881
68	2	5	202	33.3289	30.25
74	2	25	202	31.1447	39.8571
76	2	45	202	47.6053	27.9405
99	2	25	202	37.6184	25.9643
100	2	35	202	49.2632	23.1548
117	2	-10	202	36.9342	33.1786
120	2	-25	202	32.8816	32.2738
129	2	-15	202	38.6842	29.3452
130	2	45	202	28.8947	34.3452
164	2	25	202	35.4737	40.9762
175	2	-5	202	42.8026	24.4643
181	2	45	202	49.9868	26.369
211	2	-20	202	42.7632	22.8452
218	2	0	202	28.9474	30.3095
229	2	40	202	40.2368	28.0833
245	2	30	202	38	28.2619
247	2	50	202	37.5	25.7857
254	2	20	202	51.0263	21.4643
256	2	0	202	45.2632	19.6667
946	2	-5	202	35.8158	33.5476
948	2	-25	202	20.8684	47.9286
983	2	20	202	40.0132	33.2738
987	2	-40	202	27.5	34.5833
3	1	25	204	30.2763	38.5357
6	1	-15	204	39.4211	30.3333
9	1	-15	204	31.2368	44.7976
14	1	45	204	29.4211	43.4405
15	1	-40	204	35.5789	46.0714
16	1	10	204	24.7895	51.5714
18	1	-20	204	32.5263	46.6071
19	1	15	204	29.4474	45.0119
20	1	50	204	31.3289	48.0714
21	1	-10	204	35.5921	41.0833
34	1	0	204	32.8421	31.0952
35	1	20	204	46.8158	37.7143
51	1	0	204	42.8684	30.6905
53	1	-25	204	30.3289	36.369
60	1	40	204	54.9211	29.8214
79	1	50	204	34.9737	39.7024
102	1	-10	204	35.8553	33.5595
107	1	-50	204	26.9079	40.2738
118	1	-10	204	17.5395	57.6429
137	1	0	204	41.8816	35.119
149	1	5	204	46.2105	30.9286
153	1	-30	204	30.6974	35.7976
154	1	5	204	42.4079	33.75
183	1	35	204	48.6711	23.9524
194	1	10	204	54.2237	20.7738
200	1	30	204	29.9342	41.7381
215	1	30	204	45.4737	35.0357
227	1	30	204	36.3289	42.9762
261	1	5	204	43.2105	27.4405
264	1	5	204	30.9342	42.1786
1	2	-5	204	41.9079	25.9405
41	2	40	204	40.5	30.4405
42	2	25	204	30.1579	30.2857
47	2	35	204	36.5526	37.9048
58	2	0	204	38.4868	28.5357
59	2	35	204	27.4868	31.4524
67	2	45	204	35.0395	36.9881
68	2	25	204	33.3289	30.25
74	2	40	204	31.1447	39.8571
76	2	35	204	47.6053	27.9405
99	2	5	204	37.6184	25.9643
100	2	-10	204	49.2632	23.1548
117	2	0	204	36.9342	33.1786
120	2	-10	204	32.8816	32.2738
129	2	10	204	38.6842	29.3452
130	2	25	204	28.8947	34.3452
164	2	-30	204	35.4737	40.9762
175	2	15	204	42.8026	24.4643
181	2	45	204	49.9868	26.369
211	2	15	204	42.7632	22.8452
218	2	25	204	28.9474	30.3095
229	2	25	204	40.2368	28.0833
245	2	35	204	38	28.2619
247	2	50	204	37.5	25.7857
254	2	25	204	51.0263	21.4643
256	2	-25	204	45.2632	19.6667
946	2	45	204	35.8158	33.5476
948	2	-35	204	20.8684	47.9286
983	2	15	204	40.0132	33.2738
987	2	-25	204	27.5	34.5833
3	1	-15	206	30.2763	38.5357
6	1	-45	206	39.4211	30.3333
9	1	45	206	31.2368	44.7976
14	1	-20	206	29.4211	43.4405
15	1	-45	206	35.5789	46.0714
16	1	40	206	24.7895	51.5714
18	1	50	206	32.5263	46.6071
19	1	-45	206	29.4474	45.0119
20	1	-45	206	31.3289	48.0714
21	1	-35	206	35.5921	41.0833
34	1	10	206	32.8421	31.0952
35	1	-50	206	46.8158	37.7143
51	1	45	206	42.8684	30.6905
53	1	45	206	30.3289	36.369
60	1	0	206	54.9211	29.8214
79	1	35	206	34.9737	39.7024
102	1	15	206	35.8553	33.5595
107	1	-20	206	26.9079	40.2738
118	1	50	206	17.5395	57.6429
137	1	15	206	41.8816	35.119
149	1	35	206	46.2105	30.9286
153	1	45	206	30.6974	35.7976
154	1	-40	206	42.4079	33.75
183	1	15	206	48.6711	23.9524
194	1	-20	206	54.2237	20.7738
200	1	40	206	29.9342	41.7381
215	1	35	206	45.4737	35.0357
227	1	50	206	36.3289	42.9762
261	1	35	206	43.2105	27.4405
264	1	45	206	30.9342	42.1786
1	2	40	206	41.9079	25.9405
41	2	45	206	40.5	30.4405
42	2	45	206	30.1579	30.2857
47	2	-5	206	36.5526	37.9048
58	2	-50	206	38.4868	28.5357
59	2	15	206	27.4868	31.4524
67	2	35	206	35.0395	36.9881
68	2	-40	206	33.3289	30.25
74	2	5	206	31.1447	39.8571
76	2	45	206	47.6053	27.9405
99	2	45	206	37.6184	25.9643
100	2	45	206	49.2632	23.1548
117	2	40	206	36.9342	33.1786
120	2	-45	206	32.8816	32.2738
129	2	50	206	38.6842	29.3452
130	2	45	206	28.8947	34.3452
164	2	-45	206	35.4737	40.9762
175	2	-25	206	42.8026	24.4643
181	2	35	206	49.9868	26.369
211	2	40	206	42.7632	22.8452
218	2	-35	206	28.9474	30.3095
229	2	-40	206	40.2368	28.0833
245	2	30	206	38	28.2619
247	2	45	206	37.5	25.7857
254	2	25	206	51.0263	21.4643
256	2	35	206	45.2632	19.6667
946	2	-15	206	35.8158	33.5476
948	2	50	206	20.8684	47.9286
983	2	25	206	40.0132	33.2738
987	2	15	206	27.5	34.5833
3	1	40	208	30.2763	38.5357
6	1	20	208	39.4211	30.3333
9	1	35	208	31.2368	44.7976
14	1	30	208	29.4211	43.4405
15	1	10	208	35.5789	46.0714
16	1	5	208	24.7895	51.5714
18	1	0	208	32.5263	46.6071
19	1	50	208	29.4474	45.0119
20	1	35	208	31.3289	48.0714
21	1	20	208	35.5921	41.0833
34	1	15	208	32.8421	31.0952
35	1	30	208	46.8158	37.7143
51	1	-10	208	42.8684	30.6905
53	1	-30	208	30.3289	36.369
60	1	50	208	54.9211	29.8214
79	1	5	208	34.9737	39.7024
102	1	30	208	35.8553	33.5595
107	1	-30	208	26.9079	40.2738
118	1	50	208	17.5395	57.6429
137	1	40	208	41.8816	35.119
149	1	45	208	46.2105	30.9286
153	1	15	208	30.6974	35.7976
154	1	0	208	42.4079	33.75
183	1	45	208	48.6711	23.9524
194	1	-15	208	54.2237	20.7738
200	1	45	208	29.9342	41.7381
215	1	15	208	45.4737	35.0357
227	1	35	208	36.3289	42.9762
261	1	-20	208	43.2105	27.4405
264	1	45	208	30.9342	42.1786
1	2	20	208	41.9079	25.9405
41	2	35	208	40.5	30.4405
42	2	30	208	30.1579	30.2857
47	2	30	208	36.5526	37.9048
58	2	45	208	38.4868	28.5357
59	2	30	208	27.4868	31.4524
67	2	-5	208	35.0395	36.9881
68	2	30	208	33.3289	30.25
74	2	45	208	31.1447	39.8571
76	2	45	208	47.6053	27.9405
99	2	5	208	37.6184	25.9643
100	2	0	208	49.2632	23.1548
117	2	45	208	36.9342	33.1786
120	2	-35	208	32.8816	32.2738
129	2	10	208	38.6842	29.3452
130	2	15	208	28.8947	34.3452
164	2	-15	208	35.4737	40.9762
175	2	5	208	42.8026	24.4643
181	2	40	208	49.9868	26.369
211	2	10	208	42.7632	22.8452
218	2	35	208	28.9474	30.3095
229	2	25	208	40.2368	28.0833
245	2	20	208	38	28.2619
247	2	15	208	37.5	25.7857
254	2	20	208	51.0263	21.4643
256	2	15	208	45.2632	19.6667
946	2	10	208	35.8158	33.5476
948	2	-10	208	20.8684	47.9286
983	2	15	208	40.0132	33.2738
987	2	-15	208	27.5	34.5833
3	1	-10	210	30.2763	38.5357
6	1	-45	210	39.4211	30.3333
9	1	20	210	31.2368	44.7976
14	1	15	210	29.4211	43.4405
15	1	0	210	35.5789	46.0714
16	1	-25	210	24.7895	51.5714
18	1	25	210	32.5263	46.6071
19	1	15	210	29.4474	45.0119
20	1	30	210	31.3289	48.0714
21	1	40	210	35.5921	41.0833
34	1	15	210	32.8421	31.0952
35	1	35	210	46.8158	37.7143
51	1	-10	210	42.8684	30.6905
53	1	35	210	30.3289	36.369
60	1	25	210	54.9211	29.8214
79	1	50	210	34.9737	39.7024
102	1	50	210	35.8553	33.5595
107	1	10	210	26.9079	40.2738
118	1	-5	210	17.5395	57.6429
137	1	45	210	41.8816	35.119
149	1	35	210	46.2105	30.9286
153	1	30	210	30.6974	35.7976
154	1	10	210	42.4079	33.75
183	1	-20	210	48.6711	23.9524
194	1	40	210	54.2237	20.7738
200	1	20	210	29.9342	41.7381
215	1	40	210	45.4737	35.0357
227	1	-15	210	36.3289	42.9762
261	1	10	210	43.2105	27.4405
264	1	5	210	30.9342	42.1786
1	2	35	210	41.9079	25.9405
41	2	20	210	40.5	30.4405
42	2	20	210	30.1579	30.2857
47	2	40	210	36.5526	37.9048
58	2	25	210	38.4868	28.5357
59	2	-20	210	27.4868	31.4524
67	2	50	210	35.0395	36.9881
68	2	20	210	33.3289	30.25
74	2	-50	210	31.1447	39.8571
76	2	45	210	47.6053	27.9405
99	2	-10	210	37.6184	25.9643
100	2	45	210	49.2632	23.1548
117	2	40	210	36.9342	33.1786
120	2	0	210	32.8816	32.2738
129	2	40	210	38.6842	29.3452
130	2	-25	210	28.8947	34.3452
164	2	45	210	35.4737	40.9762
175	2	25	210	42.8026	24.4643
181	2	25	210	49.9868	26.369
211	2	15	210	42.7632	22.8452
218	2	15	210	28.9474	30.3095
229	2	-10	210	40.2368	28.0833
245	2	10	210	38	28.2619
247	2	-30	210	37.5	25.7857
254	2	40	210	51.0263	21.4643
256	2	40	210	45.2632	19.6667
946	2	5	210	35.8158	33.5476
948	2	5	210	20.8684	47.9286
983	2	45	210	40.0132	33.2738
987	2	-5	210	27.5	34.5833
3	1	10	212	30.2763	38.5357
6	1	50	212	39.4211	30.3333
9	1	20	212	31.2368	44.7976
14	1	40	212	29.4211	43.4405
15	1	35	212	35.5789	46.0714
16	1	10	212	24.7895	51.5714
18	1	40	212	32.5263	46.6071
19	1	35	212	29.4474	45.0119
20	1	10	212	31.3289	48.0714
21	1	30	212	35.5921	41.0833
34	1	40	212	32.8421	31.0952
35	1	35	212	46.8158	37.7143
51	1	20	212	42.8684	30.6905
53	1	45	212	30.3289	36.369
60	1	45	212	54.9211	29.8214
79	1	45	212	34.9737	39.7024
102	1	30	212	35.8553	33.5595
107	1	45	212	26.9079	40.2738
118	1	40	212	17.5395	57.6429
137	1	30	212	41.8816	35.119
149	1	45	212	46.2105	30.9286
153	1	-35	212	30.6974	35.7976
154	1	45	212	42.4079	33.75
183	1	25	212	48.6711	23.9524
194	1	45	212	54.2237	20.7738
200	1	-20	212	29.9342	41.7381
215	1	30	212	45.4737	35.0357
227	1	50	212	36.3289	42.9762
261	1	40	212	43.2105	27.4405
264	1	25	212	30.9342	42.1786
1	2	20	212	41.9079	25.9405
41	2	35	212	40.5	30.4405
42	2	40	212	30.1579	30.2857
47	2	50	212	36.5526	37.9048
58	2	30	212	38.4868	28.5357
59	2	20	212	27.4868	31.4524
67	2	40	212	35.0395	36.9881
68	2	40	212	33.3289	30.25
74	2	-10	212	31.1447	39.8571
76	2	50	212	47.6053	27.9405
99	2	35	212	37.6184	25.9643
100	2	15	212	49.2632	23.1548
117	2	40	212	36.9342	33.1786
120	2	45	212	32.8816	32.2738
129	2	15	212	38.6842	29.3452
130	2	25	212	28.8947	34.3452
164	2	40	212	35.4737	40.9762
175	2	-40	212	42.8026	24.4643
181	2	50	212	49.9868	26.369
211	2	45	212	42.7632	22.8452
218	2	0	212	28.9474	30.3095
229	2	20	212	40.2368	28.0833
245	2	50	212	38	28.2619
247	2	30	212	37.5	25.7857
254	2	45	212	51.0263	21.4643
256	2	45	212	45.2632	19.6667
946	2	10	212	35.8158	33.5476
948	2	-20	212	20.8684	47.9286
983	2	35	212	40.0132	33.2738
987	2	0	212	27.5	34.5833
3	1	40	214	30.2763	38.5357
6	1	40	214	39.4211	30.3333
9	1	25	214	31.2368	44.7976
14	1	45	214	29.4211	43.4405
15	1	30	214	35.5789	46.0714
16	1	-5	214	24.7895	51.5714
18	1	45	214	32.5263	46.6071
19	1	50	214	29.4474	45.0119
20	1	-5	214	31.3289	48.0714
21	1	50	214	35.5921	41.0833
34	1	35	214	32.8421	31.0952
35	1	25	214	46.8158	37.7143
51	1	40	214	42.8684	30.6905
53	1	-20	214	30.3289	36.369
60	1	50	214	54.9211	29.8214
79	1	25	214	34.9737	39.7024
102	1	40	214	35.8553	33.5595
107	1	30	214	26.9079	40.2738
118	1	-15	214	17.5395	57.6429
137	1	-45	214	41.8816	35.119
149	1	40	214	46.2105	30.9286
153	1	-50	214	30.6974	35.7976
154	1	45	214	42.4079	33.75
183	1	45	214	48.6711	23.9524
194	1	5	214	54.2237	20.7738
200	1	15	214	29.9342	41.7381
215	1	15	214	45.4737	35.0357
227	1	-5	214	36.3289	42.9762
261	1	-20	214	43.2105	27.4405
264	1	45	214	30.9342	42.1786
1	2	-10	214	41.9079	25.9405
41	2	45	214	40.5	30.4405
42	2	25	214	30.1579	30.2857
47	2	50	214	36.5526	37.9048
58	2	35	214	38.4868	28.5357
59	2	50	214	27.4868	31.4524
67	2	40	214	35.0395	36.9881
68	2	25	214	33.3289	30.25
74	2	25	214	31.1447	39.8571
76	2	45	214	47.6053	27.9405
99	2	45	214	37.6184	25.9643
100	2	40	214	49.2632	23.1548
117	2	25	214	36.9342	33.1786
120	2	-40	214	32.8816	32.2738
129	2	45	214	38.6842	29.3452
130	2	40	214	28.8947	34.3452
164	2	-40	214	35.4737	40.9762
175	2	35	214	42.8026	24.4643
181	2	45	214	49.9868	26.369
211	2	40	214	42.7632	22.8452
218	2	40	214	28.9474	30.3095
229	2	-5	214	40.2368	28.0833
245	2	35	214	38	28.2619
247	2	35	214	37.5	25.7857
254	2	50	214	51.0263	21.4643
256	2	-35	214	45.2632	19.6667
946	2	30	214	35.8158	33.5476
948	2	-40	214	20.8684	47.9286
983	2	15	214	40.0132	33.2738
987	2	-40	214	27.5	34.5833
3	1	15	216	30.2763	38.5357
6	1	50	216	39.4211	30.3333
9	1	-10	216	31.2368	44.7976
14	1	50	216	29.4211	43.4405
15	1	40	216	35.5789	46.0714
16	1	-10	216	24.7895	51.5714
18	1	15	216	32.5263	46.6071
19	1	25	216	29.4474	45.0119
20	1	45	216	31.3289	48.0714
21	1	35	216	35.5921	41.0833
34	1	15	216	32.8421	31.0952
35	1	0	216	46.8158	37.7143
51	1	-35	216	42.8684	30.6905
53	1	-20	216	30.3289	36.369
60	1	15	216	54.9211	29.8214
79	1	5	216	34.9737	39.7024
102	1	-35	216	35.8553	33.5595
107	1	5	216	26.9079	40.2738
118	1	40	216	17.5395	57.6429
137	1	30	216	41.8816	35.119
149	1	50	216	46.2105	30.9286
153	1	35	216	30.6974	35.7976
154	1	30	216	42.4079	33.75
183	1	-10	216	48.6711	23.9524
194	1	-20	216	54.2237	20.7738
200	1	5	216	29.9342	41.7381
215	1	20	216	45.4737	35.0357
227	1	50	216	36.3289	42.9762
261	1	-15	216	43.2105	27.4405
264	1	50	216	30.9342	42.1786
1	2	-40	216	41.9079	25.9405
41	2	5	216	40.5	30.4405
42	2	20	216	30.1579	30.2857
47	2	30	216	36.5526	37.9048
58	2	0	216	38.4868	28.5357
59	2	-45	216	27.4868	31.4524
67	2	20	216	35.0395	36.9881
68	2	0	216	33.3289	30.25
74	2	-25	216	31.1447	39.8571
76	2	-40	216	47.6053	27.9405
99	2	45	216	37.6184	25.9643
100	2	45	216	49.2632	23.1548
117	2	30	216	36.9342	33.1786
120	2	50	216	32.8816	32.2738
129	2	-5	216	38.6842	29.3452
130	2	45	216	28.8947	34.3452
164	2	-15	216	35.4737	40.9762
175	2	35	216	42.8026	24.4643
181	2	35	216	49.9868	26.369
211	2	-20	216	42.7632	22.8452
218	2	0	216	28.9474	30.3095
229	2	25	216	40.2368	28.0833
245	2	10	216	38	28.2619
247	2	5	216	37.5	25.7857
254	2	45	216	51.0263	21.4643
256	2	-10	216	45.2632	19.6667
946	2	20	216	35.8158	33.5476
948	2	0	216	20.8684	47.9286
983	2	0	216	40.0132	33.2738
987	2	15	216	27.5	34.5833
3	1	45	218	30.2763	38.5357
6	1	15	218	39.4211	30.3333
9	1	-25	218	31.2368	44.7976
14	1	20	218	29.4211	43.4405
15	1	40	218	35.5789	46.0714
16	1	0	218	24.7895	51.5714
18	1	-10	218	32.5263	46.6071
19	1	15	218	29.4474	45.0119
20	1	5	218	31.3289	48.0714
21	1	-5	218	35.5921	41.0833
34	1	45	218	32.8421	31.0952
35	1	35	218	46.8158	37.7143
51	1	25	218	42.8684	30.6905
53	1	20	218	30.3289	36.369
60	1	-15	218	54.9211	29.8214
79	1	40	218	34.9737	39.7024
102	1	15	218	35.8553	33.5595
107	1	20	218	26.9079	40.2738
118	1	10	218	17.5395	57.6429
137	1	30	218	41.8816	35.119
149	1	40	218	46.2105	30.9286
153	1	-30	218	30.6974	35.7976
154	1	45	218	42.4079	33.75
183	1	25	218	48.6711	23.9524
194	1	5	218	54.2237	20.7738
200	1	-35	218	29.9342	41.7381
215	1	-25	218	45.4737	35.0357
227	1	25	218	36.3289	42.9762
261	1	0	218	43.2105	27.4405
264	1	-30	218	30.9342	42.1786
1	2	-30	218	41.9079	25.9405
41	2	15	218	40.5	30.4405
42	2	30	218	30.1579	30.2857
47	2	25	218	36.5526	37.9048
58	2	-15	218	38.4868	28.5357
59	2	-35	218	27.4868	31.4524
67	2	-25	218	35.0395	36.9881
68	2	40	218	33.3289	30.25
74	2	10	218	31.1447	39.8571
76	2	40	218	47.6053	27.9405
99	2	45	218	37.6184	25.9643
100	2	5	218	49.2632	23.1548
117	2	35	218	36.9342	33.1786
120	2	-15	218	32.8816	32.2738
129	2	40	218	38.6842	29.3452
130	2	-45	218	28.8947	34.3452
164	2	-10	218	35.4737	40.9762
175	2	-5	218	42.8026	24.4643
181	2	35	218	49.9868	26.369
211	2	30	218	42.7632	22.8452
218	2	30	218	28.9474	30.3095
229	2	50	218	40.2368	28.0833
245	2	35	218	38	28.2619
247	2	-5	218	37.5	25.7857
254	2	-50	218	51.0263	21.4643
256	2	30	218	45.2632	19.6667
946	2	-45	218	35.8158	33.5476
948	2	40	218	20.8684	47.9286
983	2	40	218	40.0132	33.2738
987	2	-10	218	27.5	34.5833
3	1	45	220	30.2763	38.5357
6	1	40	220	39.4211	30.3333
9	1	30	220	31.2368	44.7976
14	1	45	220	29.4211	43.4405
15	1	20	220	35.5789	46.0714
16	1	20	220	24.7895	51.5714
18	1	10	220	32.5263	46.6071
19	1	50	220	29.4474	45.0119
20	1	35	220	31.3289	48.0714
21	1	0	220	35.5921	41.0833
34	1	50	220	32.8421	31.0952
35	1	-20	220	46.8158	37.7143
51	1	45	220	42.8684	30.6905
53	1	-15	220	30.3289	36.369
60	1	50	220	54.9211	29.8214
79	1	20	220	34.9737	39.7024
102	1	25	220	35.8553	33.5595
107	1	-15	220	26.9079	40.2738
118	1	-10	220	17.5395	57.6429
137	1	5	220	41.8816	35.119
149	1	45	220	46.2105	30.9286
153	1	0	220	30.6974	35.7976
154	1	40	220	42.4079	33.75
183	1	35	220	48.6711	23.9524
194	1	0	220	54.2237	20.7738
200	1	-45	220	29.9342	41.7381
215	1	20	220	45.4737	35.0357
227	1	5	220	36.3289	42.9762
261	1	-10	220	43.2105	27.4405
264	1	30	220	30.9342	42.1786
1	2	15	220	41.9079	25.9405
41	2	30	220	40.5	30.4405
42	2	35	220	30.1579	30.2857
47	2	35	220	36.5526	37.9048
58	2	50	220	38.4868	28.5357
59	2	40	220	27.4868	31.4524
67	2	20	220	35.0395	36.9881
68	2	-20	220	33.3289	30.25
74	2	50	220	31.1447	39.8571
76	2	10	220	47.6053	27.9405
99	2	30	220	37.6184	25.9643
100	2	30	220	49.2632	23.1548
117	2	45	220	36.9342	33.1786
120	2	-5	220	32.8816	32.2738
129	2	45	220	38.6842	29.3452
130	2	40	220	28.8947	34.3452
164	2	5	220	35.4737	40.9762
175	2	-5	220	42.8026	24.4643
181	2	45	220	49.9868	26.369
211	2	30	220	42.7632	22.8452
218	2	0	220	28.9474	30.3095
229	2	40	220	40.2368	28.0833
245	2	45	220	38	28.2619
247	2	40	220	37.5	25.7857
254	2	20	220	51.0263	21.4643
256	2	20	220	45.2632	19.6667
946	2	-5	220	35.8158	33.5476
948	2	0	220	20.8684	47.9286
983	2	10	220	40.0132	33.2738
987	2	-25	220	27.5	34.5833
3	1	-20	222	30.2763	38.5357
6	1	50	222	39.4211	30.3333
9	1	-45	222	31.2368	44.7976
14	1	20	222	29.4211	43.4405
15	1	40	222	35.5789	46.0714
16	1	-10	222	24.7895	51.5714
18	1	-35	222	32.5263	46.6071
19	1	45	222	29.4474	45.0119
20	1	10	222	31.3289	48.0714
21	1	-10	222	35.5921	41.0833
34	1	0	222	32.8421	31.0952
35	1	10	222	46.8158	37.7143
51	1	15	222	42.8684	30.6905
53	1	-30	222	30.3289	36.369
60	1	-10	222	54.9211	29.8214
79	1	40	222	34.9737	39.7024
102	1	-45	222	35.8553	33.5595
107	1	-40	222	26.9079	40.2738
118	1	-45	222	17.5395	57.6429
137	1	-5	222	41.8816	35.119
149	1	10	222	46.2105	30.9286
153	1	50	222	30.6974	35.7976
154	1	-35	222	42.4079	33.75
183	1	-35	222	48.6711	23.9524
194	1	15	222	54.2237	20.7738
200	1	0	222	29.9342	41.7381
215	1	45	222	45.4737	35.0357
227	1	0	222	36.3289	42.9762
261	1	35	222	43.2105	27.4405
264	1	45	222	30.9342	42.1786
1	2	-30	222	41.9079	25.9405
41	2	-15	222	40.5	30.4405
42	2	30	222	30.1579	30.2857
47	2	50	222	36.5526	37.9048
58	2	15	222	38.4868	28.5357
59	2	-5	222	27.4868	31.4524
67	2	45	222	35.0395	36.9881
68	2	5	222	33.3289	30.25
74	2	-35	222	31.1447	39.8571
76	2	40	222	47.6053	27.9405
99	2	35	222	37.6184	25.9643
100	2	-30	222	49.2632	23.1548
117	2	-10	222	36.9342	33.1786
120	2	45	222	32.8816	32.2738
129	2	-35	222	38.6842	29.3452
130	2	-15	222	28.8947	34.3452
164	2	-20	222	35.4737	40.9762
175	2	-35	222	42.8026	24.4643
181	2	50	222	49.9868	26.369
211	2	10	222	42.7632	22.8452
218	2	40	222	28.9474	30.3095
229	2	-40	222	40.2368	28.0833
245	2	25	222	38	28.2619
247	2	45	222	37.5	25.7857
254	2	40	222	51.0263	21.4643
256	2	35	222	45.2632	19.6667
946	2	50	222	35.8158	33.5476
948	2	5	222	20.8684	47.9286
983	2	30	222	40.0132	33.2738
987	2	20	222	27.5	34.5833
3	1	10	224	30.2763	38.5357
6	1	45	224	39.4211	30.3333
9	1	-5	224	31.2368	44.7976
14	1	35	224	29.4211	43.4405
15	1	-15	224	35.5789	46.0714
16	1	35	224	24.7895	51.5714
18	1	5	224	32.5263	46.6071
19	1	10	224	29.4474	45.0119
20	1	10	224	31.3289	48.0714
21	1	35	224	35.5921	41.0833
34	1	30	224	32.8421	31.0952
35	1	-5	224	46.8158	37.7143
51	1	-10	224	42.8684	30.6905
53	1	-25	224	30.3289	36.369
60	1	-35	224	54.9211	29.8214
79	1	35	224	34.9737	39.7024
102	1	-10	224	35.8553	33.5595
107	1	-40	224	26.9079	40.2738
118	1	50	224	17.5395	57.6429
137	1	25	224	41.8816	35.119
149	1	5	224	46.2105	30.9286
153	1	-35	224	30.6974	35.7976
154	1	-10	224	42.4079	33.75
183	1	35	224	48.6711	23.9524
194	1	-10	224	54.2237	20.7738
200	1	10	224	29.9342	41.7381
215	1	40	224	45.4737	35.0357
227	1	0	224	36.3289	42.9762
261	1	-15	224	43.2105	27.4405
264	1	30	224	30.9342	42.1786
1	2	0	224	41.9079	25.9405
41	2	-25	224	40.5	30.4405
42	2	-45	224	30.1579	30.2857
47	2	45	224	36.5526	37.9048
58	2	10	224	38.4868	28.5357
59	2	-15	224	27.4868	31.4524
67	2	50	224	35.0395	36.9881
68	2	40	224	33.3289	30.25
74	2	-5	224	31.1447	39.8571
76	2	45	224	47.6053	27.9405
99	2	30	224	37.6184	25.9643
100	2	-40	224	49.2632	23.1548
117	2	0	224	36.9342	33.1786
120	2	30	224	32.8816	32.2738
129	2	-40	224	38.6842	29.3452
130	2	-20	224	28.8947	34.3452
164	2	20	224	35.4737	40.9762
175	2	50	224	42.8026	24.4643
181	2	0	224	49.9868	26.369
211	2	-25	224	42.7632	22.8452
218	2	10	224	28.9474	30.3095
229	2	25	224	40.2368	28.0833
245	2	5	224	38	28.2619
247	2	-25	224	37.5	25.7857
254	2	10	224	51.0263	21.4643
256	2	15	224	45.2632	19.6667
946	2	45	224	35.8158	33.5476
948	2	-10	224	20.8684	47.9286
983	2	40	224	40.0132	33.2738
987	2	10	224	27.5	34.5833
3	1	45	226	30.2763	38.5357
6	1	30	226	39.4211	30.3333
9	1	30	226	31.2368	44.7976
14	1	10	226	29.4211	43.4405
15	1	-10	226	35.5789	46.0714
16	1	0	226	24.7895	51.5714
18	1	20	226	32.5263	46.6071
19	1	0	226	29.4474	45.0119
20	1	30	226	31.3289	48.0714
21	1	20	226	35.5921	41.0833
34	1	35	226	32.8421	31.0952
35	1	0	226	46.8158	37.7143
51	1	-10	226	42.8684	30.6905
53	1	20	226	30.3289	36.369
60	1	5	226	54.9211	29.8214
79	1	40	226	34.9737	39.7024
102	1	5	226	35.8553	33.5595
107	1	0	226	26.9079	40.2738
118	1	30	226	17.5395	57.6429
137	1	0	226	41.8816	35.119
149	1	40	226	46.2105	30.9286
153	1	45	226	30.6974	35.7976
154	1	-15	226	42.4079	33.75
183	1	40	226	48.6711	23.9524
194	1	10	226	54.2237	20.7738
200	1	-30	226	29.9342	41.7381
215	1	40	226	45.4737	35.0357
227	1	40	226	36.3289	42.9762
261	1	-5	226	43.2105	27.4405
264	1	5	226	30.9342	42.1786
1	2	5	226	41.9079	25.9405
41	2	-20	226	40.5	30.4405
42	2	0	226	30.1579	30.2857
47	2	40	226	36.5526	37.9048
58	2	5	226	38.4868	28.5357
59	2	30	226	27.4868	31.4524
67	2	10	226	35.0395	36.9881
68	2	10	226	33.3289	30.25
74	2	40	226	31.1447	39.8571
76	2	-20	226	47.6053	27.9405
99	2	5	226	37.6184	25.9643
100	2	15	226	49.2632	23.1548
117	2	45	226	36.9342	33.1786
120	2	35	226	32.8816	32.2738
129	2	5	226	38.6842	29.3452
130	2	-45	226	28.8947	34.3452
164	2	5	226	35.4737	40.9762
175	2	-25	226	42.8026	24.4643
181	2	25	226	49.9868	26.369
211	2	40	226	42.7632	22.8452
218	2	-15	226	28.9474	30.3095
229	2	40	226	40.2368	28.0833
245	2	5	226	38	28.2619
247	2	50	226	37.5	25.7857
254	2	-20	226	51.0263	21.4643
256	2	45	226	45.2632	19.6667
946	2	5	226	35.8158	33.5476
948	2	-5	226	20.8684	47.9286
983	2	10	226	40.0132	33.2738
987	2	45	226	27.5	34.5833
3	1	30	228	30.2763	38.5357
6	1	40	228	39.4211	30.3333
9	1	40	228	31.2368	44.7976
14	1	25	228	29.4211	43.4405
15	1	25	228	35.5789	46.0714
16	1	5	228	24.7895	51.5714
18	1	10	228	32.5263	46.6071
19	1	15	228	29.4474	45.0119
20	1	10	228	31.3289	48.0714
21	1	30	228	35.5921	41.0833
34	1	30	228	32.8421	31.0952
35	1	50	228	46.8158	37.7143
51	1	45	228	42.8684	30.6905
53	1	20	228	30.3289	36.369
60	1	35	228	54.9211	29.8214
79	1	45	228	34.9737	39.7024
102	1	45	228	35.8553	33.5595
107	1	25	228	26.9079	40.2738
118	1	45	228	17.5395	57.6429
137	1	35	228	41.8816	35.119
149	1	50	228	46.2105	30.9286
153	1	20	228	30.6974	35.7976
154	1	-10	228	42.4079	33.75
183	1	45	228	48.6711	23.9524
194	1	20	228	54.2237	20.7738
200	1	25	228	29.9342	41.7381
215	1	40	228	45.4737	35.0357
227	1	25	228	36.3289	42.9762
261	1	5	228	43.2105	27.4405
264	1	45	228	30.9342	42.1786
1	2	45	228	41.9079	25.9405
41	2	45	228	40.5	30.4405
42	2	25	228	30.1579	30.2857
47	2	25	228	36.5526	37.9048
58	2	45	228	38.4868	28.5357
59	2	50	228	27.4868	31.4524
67	2	40	228	35.0395	36.9881
68	2	15	228	33.3289	30.25
74	2	45	228	31.1447	39.8571
76	2	35	228	47.6053	27.9405
99	2	50	228	37.6184	25.9643
100	2	30	228	49.2632	23.1548
117	2	20	228	36.9342	33.1786
120	2	45	228	32.8816	32.2738
129	2	-10	228	38.6842	29.3452
130	2	15	228	28.8947	34.3452
164	2	40	228	35.4737	40.9762
175	2	-45	228	42.8026	24.4643
181	2	30	228	49.9868	26.369
211	2	20	228	42.7632	22.8452
218	2	15	228	28.9474	30.3095
229	2	30	228	40.2368	28.0833
245	2	10	228	38	28.2619
247	2	0	228	37.5	25.7857
254	2	30	228	51.0263	21.4643
256	2	45	228	45.2632	19.6667
946	2	45	228	35.8158	33.5476
948	2	-5	228	20.8684	47.9286
983	2	45	228	40.0132	33.2738
987	2	-25	228	27.5	34.5833
3	1	-25	230	30.2763	38.5357
6	1	40	230	39.4211	30.3333
9	1	40	230	31.2368	44.7976
14	1	45	230	29.4211	43.4405
15	1	-10	230	35.5789	46.0714
16	1	25	230	24.7895	51.5714
18	1	-25	230	32.5263	46.6071
19	1	25	230	29.4474	45.0119
20	1	15	230	31.3289	48.0714
21	1	15	230	35.5921	41.0833
34	1	50	230	32.8421	31.0952
35	1	30	230	46.8158	37.7143
51	1	45	230	42.8684	30.6905
53	1	-30	230	30.3289	36.369
60	1	40	230	54.9211	29.8214
79	1	45	230	34.9737	39.7024
102	1	10	230	35.8553	33.5595
107	1	-30	230	26.9079	40.2738
118	1	-10	230	17.5395	57.6429
137	1	35	230	41.8816	35.119
149	1	45	230	46.2105	30.9286
153	1	10	230	30.6974	35.7976
154	1	40	230	42.4079	33.75
183	1	15	230	48.6711	23.9524
194	1	5	230	54.2237	20.7738
200	1	35	230	29.9342	41.7381
215	1	20	230	45.4737	35.0357
227	1	45	230	36.3289	42.9762
261	1	45	230	43.2105	27.4405
264	1	45	230	30.9342	42.1786
1	2	50	230	41.9079	25.9405
41	2	40	230	40.5	30.4405
42	2	45	230	30.1579	30.2857
47	2	40	230	36.5526	37.9048
58	2	40	230	38.4868	28.5357
59	2	35	230	27.4868	31.4524
67	2	-40	230	35.0395	36.9881
68	2	10	230	33.3289	30.25
74	2	40	230	31.1447	39.8571
76	2	45	230	47.6053	27.9405
99	2	50	230	37.6184	25.9643
100	2	25	230	49.2632	23.1548
117	2	30	230	36.9342	33.1786
120	2	-10	230	32.8816	32.2738
129	2	-10	230	38.6842	29.3452
130	2	45	230	28.8947	34.3452
164	2	-20	230	35.4737	40.9762
175	2	35	230	42.8026	24.4643
181	2	5	230	49.9868	26.369
211	2	-10	230	42.7632	22.8452
218	2	35	230	28.9474	30.3095
229	2	10	230	40.2368	28.0833
245	2	40	230	38	28.2619
247	2	45	230	37.5	25.7857
254	2	35	230	51.0263	21.4643
256	2	45	230	45.2632	19.6667
946	2	45	230	35.8158	33.5476
948	2	-40	230	20.8684	47.9286
983	2	50	230	40.0132	33.2738
987	2	-10	230	27.5	34.5833
3	1	45	232	30.2763	38.5357
6	1	20	232	39.4211	30.3333
9	1	35	232	31.2368	44.7976
14	1	-15	232	29.4211	43.4405
15	1	-35	232	35.5789	46.0714
16	1	-10	232	24.7895	51.5714
18	1	25	232	32.5263	46.6071
19	1	20	232	29.4474	45.0119
20	1	-25	232	31.3289	48.0714
21	1	20	232	35.5921	41.0833
34	1	30	232	32.8421	31.0952
35	1	25	232	46.8158	37.7143
51	1	15	232	42.8684	30.6905
53	1	-25	232	30.3289	36.369
60	1	45	232	54.9211	29.8214
79	1	15	232	34.9737	39.7024
102	1	-30	232	35.8553	33.5595
107	1	35	232	26.9079	40.2738
118	1	35	232	17.5395	57.6429
137	1	-10	232	41.8816	35.119
149	1	45	232	46.2105	30.9286
153	1	-35	232	30.6974	35.7976
154	1	-20	232	42.4079	33.75
183	1	40	232	48.6711	23.9524
194	1	45	232	54.2237	20.7738
200	1	20	232	29.9342	41.7381
215	1	-20	232	45.4737	35.0357
227	1	40	232	36.3289	42.9762
261	1	10	232	43.2105	27.4405
264	1	-5	232	30.9342	42.1786
1	2	15	232	41.9079	25.9405
41	2	20	232	40.5	30.4405
42	2	45	232	30.1579	30.2857
47	2	10	232	36.5526	37.9048
58	2	-5	232	38.4868	28.5357
59	2	-5	232	27.4868	31.4524
67	2	30	232	35.0395	36.9881
68	2	-30	232	33.3289	30.25
74	2	-40	232	31.1447	39.8571
76	2	-20	232	47.6053	27.9405
99	2	5	232	37.6184	25.9643
100	2	0	232	49.2632	23.1548
117	2	0	232	36.9342	33.1786
120	2	30	232	32.8816	32.2738
129	2	0	232	38.6842	29.3452
130	2	25	232	28.8947	34.3452
164	2	-5	232	35.4737	40.9762
175	2	50	232	42.8026	24.4643
181	2	0	232	49.9868	26.369
211	2	40	232	42.7632	22.8452
218	2	-45	232	28.9474	30.3095
229	2	45	232	40.2368	28.0833
245	2	35	232	38	28.2619
247	2	45	232	37.5	25.7857
254	2	-50	232	51.0263	21.4643
256	2	15	232	45.2632	19.6667
946	2	40	232	35.8158	33.5476
948	2	-25	232	20.8684	47.9286
983	2	15	232	40.0132	33.2738
987	2	35	232	27.5	34.5833
3	1	-40	234	30.2763	38.5357
6	1	15	234	39.4211	30.3333
9	1	35	234	31.2368	44.7976
14	1	-5	234	29.4211	43.4405
15	1	-30	234	35.5789	46.0714
16	1	45	234	24.7895	51.5714
18	1	-30	234	32.5263	46.6071
19	1	20	234	29.4474	45.0119
20	1	-5	234	31.3289	48.0714
21	1	-10	234	35.5921	41.0833
34	1	-15	234	32.8421	31.0952
35	1	25	234	46.8158	37.7143
51	1	20	234	42.8684	30.6905
53	1	-35	234	30.3289	36.369
60	1	35	234	54.9211	29.8214
79	1	45	234	34.9737	39.7024
102	1	0	234	35.8553	33.5595
107	1	10	234	26.9079	40.2738
118	1	-25	234	17.5395	57.6429
137	1	10	234	41.8816	35.119
149	1	35	234	46.2105	30.9286
153	1	-50	234	30.6974	35.7976
154	1	10	234	42.4079	33.75
183	1	0	234	48.6711	23.9524
194	1	25	234	54.2237	20.7738
200	1	25	234	29.9342	41.7381
215	1	-25	234	45.4737	35.0357
227	1	30	234	36.3289	42.9762
261	1	-25	234	43.2105	27.4405
264	1	10	234	30.9342	42.1786
1	2	-5	234	41.9079	25.9405
41	2	25	234	40.5	30.4405
42	2	15	234	30.1579	30.2857
47	2	50	234	36.5526	37.9048
58	2	35	234	38.4868	28.5357
59	2	10	234	27.4868	31.4524
67	2	30	234	35.0395	36.9881
68	2	-5	234	33.3289	30.25
74	2	40	234	31.1447	39.8571
76	2	15	234	47.6053	27.9405
99	2	45	234	37.6184	25.9643
100	2	0	234	49.2632	23.1548
117	2	30	234	36.9342	33.1786
120	2	-5	234	32.8816	32.2738
129	2	-25	234	38.6842	29.3452
130	2	35	234	28.8947	34.3452
164	2	5	234	35.4737	40.9762
175	2	30	234	42.8026	24.4643
181	2	5	234	49.9868	26.369
211	2	-5	234	42.7632	22.8452
218	2	15	234	28.9474	30.3095
229	2	40	234	40.2368	28.0833
245	2	-5	234	38	28.2619
247	2	50	234	37.5	25.7857
254	2	25	234	51.0263	21.4643
256	2	20	234	45.2632	19.6667
946	2	25	234	35.8158	33.5476
948	2	5	234	20.8684	47.9286
983	2	-35	234	40.0132	33.2738
987	2	0	234	27.5	34.5833
3	1	-10	236	30.2763	38.5357
6	1	45	236	39.4211	30.3333
9	1	35	236	31.2368	44.7976
14	1	35	236	29.4211	43.4405
15	1	-5	236	35.5789	46.0714
16	1	25	236	24.7895	51.5714
18	1	-5	236	32.5263	46.6071
19	1	30	236	29.4474	45.0119
20	1	50	236	31.3289	48.0714
21	1	10	236	35.5921	41.0833
34	1	45	236	32.8421	31.0952
35	1	45	236	46.8158	37.7143
51	1	35	236	42.8684	30.6905
53	1	-40	236	30.3289	36.369
60	1	35	236	54.9211	29.8214
79	1	40	236	34.9737	39.7024
102	1	35	236	35.8553	33.5595
107	1	10	236	26.9079	40.2738
118	1	45	236	17.5395	57.6429
137	1	40	236	41.8816	35.119
149	1	25	236	46.2105	30.9286
153	1	10	236	30.6974	35.7976
154	1	10	236	42.4079	33.75
183	1	-15	236	48.6711	23.9524
194	1	10	236	54.2237	20.7738
200	1	45	236	29.9342	41.7381
215	1	40	236	45.4737	35.0357
227	1	45	236	36.3289	42.9762
261	1	-20	236	43.2105	27.4405
264	1	30	236	30.9342	42.1786
1	2	15	236	41.9079	25.9405
41	2	5	236	40.5	30.4405
42	2	25	236	30.1579	30.2857
47	2	-40	236	36.5526	37.9048
58	2	25	236	38.4868	28.5357
59	2	25	236	27.4868	31.4524
67	2	45	236	35.0395	36.9881
68	2	10	236	33.3289	30.25
74	2	45	236	31.1447	39.8571
76	2	45	236	47.6053	27.9405
99	2	30	236	37.6184	25.9643
100	2	45	236	49.2632	23.1548
117	2	15	236	36.9342	33.1786
120	2	40	236	32.8816	32.2738
129	2	5	236	38.6842	29.3452
130	2	5	236	28.8947	34.3452
164	2	40	236	35.4737	40.9762
175	2	-5	236	42.8026	24.4643
181	2	40	236	49.9868	26.369
211	2	10	236	42.7632	22.8452
218	2	15	236	28.9474	30.3095
229	2	45	236	40.2368	28.0833
245	2	10	236	38	28.2619
247	2	30	236	37.5	25.7857
254	2	5	236	51.0263	21.4643
256	2	35	236	45.2632	19.6667
946	2	-30	236	35.8158	33.5476
948	2	-35	236	20.8684	47.9286
983	2	15	236	40.0132	33.2738
987	2	45	236	27.5	34.5833
3	1	45	238	30.2763	38.5357
6	1	-5	238	39.4211	30.3333
9	1	25	238	31.2368	44.7976
14	1	15	238	29.4211	43.4405
15	1	-35	238	35.5789	46.0714
16	1	25	238	24.7895	51.5714
18	1	-45	238	32.5263	46.6071
19	1	-15	238	29.4474	45.0119
20	1	20	238	31.3289	48.0714
21	1	15	238	35.5921	41.0833
34	1	10	238	32.8421	31.0952
35	1	10	238	46.8158	37.7143
51	1	10	238	42.8684	30.6905
53	1	-15	238	30.3289	36.369
60	1	5	238	54.9211	29.8214
79	1	40	238	34.9737	39.7024
102	1	30	238	35.8553	33.5595
107	1	-15	238	26.9079	40.2738
118	1	-10	238	17.5395	57.6429
137	1	5	238	41.8816	35.119
149	1	45	238	46.2105	30.9286
153	1	-20	238	30.6974	35.7976
154	1	10	238	42.4079	33.75
183	1	40	238	48.6711	23.9524
194	1	30	238	54.2237	20.7738
200	1	-10	238	29.9342	41.7381
215	1	15	238	45.4737	35.0357
227	1	5	238	36.3289	42.9762
261	1	15	238	43.2105	27.4405
264	1	10	238	30.9342	42.1786
1	2	25	238	41.9079	25.9405
41	2	0	238	40.5	30.4405
42	2	-10	238	30.1579	30.2857
47	2	10	238	36.5526	37.9048
58	2	15	238	38.4868	28.5357
59	2	0	238	27.4868	31.4524
67	2	45	238	35.0395	36.9881
68	2	-10	238	33.3289	30.25
74	2	5	238	31.1447	39.8571
76	2	40	238	47.6053	27.9405
99	2	5	238	37.6184	25.9643
100	2	40	238	49.2632	23.1548
117	2	15	238	36.9342	33.1786
120	2	-5	238	32.8816	32.2738
129	2	30	238	38.6842	29.3452
130	2	15	238	28.8947	34.3452
164	2	45	238	35.4737	40.9762
175	2	10	238	42.8026	24.4643
181	2	30	238	49.9868	26.369
211	2	10	238	42.7632	22.8452
218	2	25	238	28.9474	30.3095
229	2	-5	238	40.2368	28.0833
245	2	45	238	38	28.2619
247	2	-15	238	37.5	25.7857
254	2	10	238	51.0263	21.4643
256	2	-5	238	45.2632	19.6667
946	2	20	238	35.8158	33.5476
948	2	-15	238	20.8684	47.9286
983	2	-30	238	40.0132	33.2738
987	2	-5	238	27.5	34.5833
3	1	20	240	30.2763	38.5357
6	1	30	240	39.4211	30.3333
9	1	-10	240	31.2368	44.7976
14	1	35	240	29.4211	43.4405
15	1	5	240	35.5789	46.0714
16	1	-15	240	24.7895	51.5714
18	1	10	240	32.5263	46.6071
19	1	40	240	29.4474	45.0119
20	1	30	240	31.3289	48.0714
21	1	15	240	35.5921	41.0833
34	1	35	240	32.8421	31.0952
35	1	25	240	46.8158	37.7143
51	1	25	240	42.8684	30.6905
53	1	-15	240	30.3289	36.369
60	1	25	240	54.9211	29.8214
79	1	40	240	34.9737	39.7024
102	1	-25	240	35.8553	33.5595
107	1	25	240	26.9079	40.2738
118	1	35	240	17.5395	57.6429
137	1	40	240	41.8816	35.119
149	1	15	240	46.2105	30.9286
153	1	25	240	30.6974	35.7976
154	1	0	240	42.4079	33.75
183	1	45	240	48.6711	23.9524
194	1	45	240	54.2237	20.7738
200	1	40	240	29.9342	41.7381
215	1	45	240	45.4737	35.0357
227	1	25	240	36.3289	42.9762
261	1	-10	240	43.2105	27.4405
264	1	45	240	30.9342	42.1786
1	2	30	240	41.9079	25.9405
41	2	20	240	40.5	30.4405
42	2	50	240	30.1579	30.2857
47	2	45	240	36.5526	37.9048
58	2	35	240	38.4868	28.5357
59	2	40	240	27.4868	31.4524
67	2	5	240	35.0395	36.9881
68	2	20	240	33.3289	30.25
74	2	5	240	31.1447	39.8571
76	2	50	240	47.6053	27.9405
99	2	40	240	37.6184	25.9643
100	2	45	240	49.2632	23.1548
117	2	10	240	36.9342	33.1786
120	2	30	240	32.8816	32.2738
129	2	10	240	38.6842	29.3452
130	2	45	240	28.8947	34.3452
164	2	15	240	35.4737	40.9762
175	2	-40	240	42.8026	24.4643
181	2	35	240	49.9868	26.369
211	2	10	240	42.7632	22.8452
218	2	5	240	28.9474	30.3095
229	2	25	240	40.2368	28.0833
245	2	-15	240	38	28.2619
247	2	-15	240	37.5	25.7857
254	2	10	240	51.0263	21.4643
256	2	0	240	45.2632	19.6667
946	2	30	240	35.8158	33.5476
948	2	35	240	20.8684	47.9286
983	2	10	240	40.0132	33.2738
987	2	5	240	27.5	34.5833
3	1	10	242	30.2763	38.5357
6	1	-15	242	39.4211	30.3333
9	1	30	242	31.2368	44.7976
14	1	35	242	29.4211	43.4405
15	1	35	242	35.5789	46.0714
16	1	5	242	24.7895	51.5714
18	1	35	242	32.5263	46.6071
19	1	40	242	29.4474	45.0119
20	1	-15	242	31.3289	48.0714
21	1	-20	242	35.5921	41.0833
34	1	20	242	32.8421	31.0952
35	1	0	242	46.8158	37.7143
51	1	-25	242	42.8684	30.6905
53	1	30	242	30.3289	36.369
60	1	40	242	54.9211	29.8214
79	1	40	242	34.9737	39.7024
102	1	-15	242	35.8553	33.5595
107	1	40	242	26.9079	40.2738
118	1	-45	242	17.5395	57.6429
137	1	20	242	41.8816	35.119
149	1	30	242	46.2105	30.9286
153	1	10	242	30.6974	35.7976
154	1	50	242	42.4079	33.75
183	1	15	242	48.6711	23.9524
194	1	-20	242	54.2237	20.7738
200	1	-10	242	29.9342	41.7381
215	1	-5	242	45.4737	35.0357
227	1	-5	242	36.3289	42.9762
261	1	-50	242	43.2105	27.4405
264	1	5	242	30.9342	42.1786
1	2	45	242	41.9079	25.9405
41	2	-20	242	40.5	30.4405
42	2	-20	242	30.1579	30.2857
47	2	35	242	36.5526	37.9048
58	2	30	242	38.4868	28.5357
59	2	35	242	27.4868	31.4524
67	2	-20	242	35.0395	36.9881
68	2	-35	242	33.3289	30.25
74	2	40	242	31.1447	39.8571
76	2	0	242	47.6053	27.9405
99	2	30	242	37.6184	25.9643
100	2	-15	242	49.2632	23.1548
117	2	-45	242	36.9342	33.1786
120	2	0	242	32.8816	32.2738
129	2	15	242	38.6842	29.3452
130	2	-20	242	28.8947	34.3452
164	2	-50	242	35.4737	40.9762
175	2	15	242	42.8026	24.4643
181	2	30	242	49.9868	26.369
211	2	40	242	42.7632	22.8452
218	2	-10	242	28.9474	30.3095
229	2	0	242	40.2368	28.0833
245	2	40	242	38	28.2619
247	2	35	242	37.5	25.7857
254	2	-40	242	51.0263	21.4643
256	2	-35	242	45.2632	19.6667
946	2	-45	242	35.8158	33.5476
948	2	-25	242	20.8684	47.9286
983	2	-5	242	40.0132	33.2738
987	2	10	242	27.5	34.5833
3	1	20	244	30.2763	38.5357
6	1	50	244	39.4211	30.3333
9	1	30	244	31.2368	44.7976
14	1	15	244	29.4211	43.4405
15	1	-25	244	35.5789	46.0714
16	1	50	244	24.7895	51.5714
18	1	25	244	32.5263	46.6071
19	1	10	244	29.4474	45.0119
20	1	-20	244	31.3289	48.0714
21	1	20	244	35.5921	41.0833
34	1	0	244	32.8421	31.0952
35	1	5	244	46.8158	37.7143
51	1	-35	244	42.8684	30.6905
53	1	-20	244	30.3289	36.369
60	1	5	244	54.9211	29.8214
79	1	-30	244	34.9737	39.7024
102	1	30	244	35.8553	33.5595
107	1	-45	244	26.9079	40.2738
118	1	20	244	17.5395	57.6429
137	1	-5	244	41.8816	35.119
149	1	-20	244	46.2105	30.9286
153	1	-5	244	30.6974	35.7976
154	1	35	244	42.4079	33.75
183	1	10	244	48.6711	23.9524
194	1	-35	244	54.2237	20.7738
200	1	20	244	29.9342	41.7381
215	1	30	244	45.4737	35.0357
227	1	-20	244	36.3289	42.9762
261	1	-20	244	43.2105	27.4405
264	1	-10	244	30.9342	42.1786
1	2	-45	244	41.9079	25.9405
41	2	20	244	40.5	30.4405
42	2	5	244	30.1579	30.2857
47	2	40	244	36.5526	37.9048
58	2	20	244	38.4868	28.5357
59	2	-10	244	27.4868	31.4524
67	2	-15	244	35.0395	36.9881
68	2	-5	244	33.3289	30.25
74	2	25	244	31.1447	39.8571
76	2	15	244	47.6053	27.9405
99	2	-25	244	37.6184	25.9643
100	2	-45	244	49.2632	23.1548
117	2	-20	244	36.9342	33.1786
120	2	0	244	32.8816	32.2738
129	2	20	244	38.6842	29.3452
130	2	-5	244	28.8947	34.3452
164	2	-25	244	35.4737	40.9762
175	2	5	244	42.8026	24.4643
181	2	5	244	49.9868	26.369
211	2	-5	244	42.7632	22.8452
218	2	-10	244	28.9474	30.3095
229	2	-20	244	40.2368	28.0833
245	2	35	244	38	28.2619
247	2	45	244	37.5	25.7857
254	2	-10	244	51.0263	21.4643
256	2	-20	244	45.2632	19.6667
946	2	-45	244	35.8158	33.5476
948	2	0	244	20.8684	47.9286
983	2	-10	244	40.0132	33.2738
987	2	25	244	27.5	34.5833
3	1	-5	246	30.2763	38.5357
6	1	40	246	39.4211	30.3333
9	1	30	246	31.2368	44.7976
14	1	45	246	29.4211	43.4405
15	1	0	246	35.5789	46.0714
16	1	30	246	24.7895	51.5714
18	1	-5	246	32.5263	46.6071
19	1	30	246	29.4474	45.0119
20	1	20	246	31.3289	48.0714
21	1	0	246	35.5921	41.0833
34	1	50	246	32.8421	31.0952
35	1	35	246	46.8158	37.7143
51	1	5	246	42.8684	30.6905
53	1	0	246	30.3289	36.369
60	1	-10	246	54.9211	29.8214
79	1	50	246	34.9737	39.7024
102	1	-10	246	35.8553	33.5595
107	1	50	246	26.9079	40.2738
118	1	5	246	17.5395	57.6429
[truncated: 1,241 more rows]
